# Supplementary material for: 4-Amino-3-ammonio­pyridinium dinitrate
Source: Acta Crystallogr Sect E Struct Rep Online. 2010 Feb 17;66(Pt 3):o639–40. doi: 10.1107/S1600536810005556 (PMC2983652; doi:10.1107/S1600536810005556)
Supplement: Supplementary file 2 [file e-66-0o639-Isup2.hkl]

#
# h,k,l, Fc-squared, Fo-squared, sigma(Fo-squared) and status flag
#
data_I
_shelx_title ' mo_h33m in P2(1)/c (100K'
_shelx_refln_list_code          4
_shelx_F_calc_maximum       95.08
_exptl_crystal_F_000       488.00
_reflns_d_resolution_high  0.5831
 
loop_
 _symmetry_equiv_pos_as_xyz
 'x, y, z'
 '-x, y+1/2, -z+1/2'
 '-x, -y, -z'
 'x, -y-1/2, z-1/2'
 
_cell_length_a    12.3008
_cell_length_b    10.5086
_cell_length_c     7.1411
_cell_angle_alpha  90.000
_cell_angle_beta   97.546
_cell_angle_gamma  90.000
 
_shelx_F_squared_multiplier     1.000
 
loop_
 _refln_index_h
 _refln_index_k
 _refln_index_l
 _refln_F_squared_calc
 _refln_F_squared_meas
 _refln_F_squared_sigma
 _refln_observed_status
   1   0   0      815.81      855.53     20.95 o
   2   0   0     2711.14     2612.35     64.19 o
   3   0   0     2011.85     2326.03     56.96 o
   4   0   0     6035.54     5652.45    546.75 o
   5   0   0     2653.06     2835.97     69.37 o
   7   0   0      500.37      553.47      9.90 o
   8   0   0       21.07       26.20      1.02 o
   9   0   0     1360.47     1414.87     16.77 o
  10   0   0      334.82      347.30      4.58 o
  11   0   0       14.18        9.19      0.86 o
  12   0   0        2.21        3.02      0.86 o
  13   0   0       97.35      108.06      3.16 o
  14   0   0        0.47       -0.77      0.77 o
  15   0   0       53.32       55.67      3.37 o
  16   0   0        1.52        1.67      1.67 o
  17   0   0       36.70       38.94      3.22 o
  18   0   0        0.14       -1.50      1.62 o
  19   0   0       13.48       11.34      2.41 o
  20   0   0       19.24       21.73      2.99 o
   2   1   0      482.86      495.68      7.16 o
   3   1   0     2985.86     3193.58     55.49 o
   4   1   0      406.75      413.17      6.00 o
   5   1   0     2693.82     2959.47     40.86 o
   6   1   0      843.71      806.21     49.69 o
   7   1   0      638.20      749.59      9.16 o
   8   1   0      277.05      302.76      3.65 o
   9   1   0      264.58      289.20      3.23 o
  10   1   0       54.01       49.54      0.88 o
  11   1   0       74.04       64.23      1.02 o
  12   1   0       20.42       18.10      0.76 o
  13   1   0      143.46      135.66      4.21 o
  14   1   0       95.26       94.46      2.63 o
  15   1   0       20.15       18.86      1.41 o
  16   1   0        0.25       -0.87      1.14 o
  17   1   0       39.55       43.08      2.34 o
  18   1   0        1.60        2.33      1.31 o
  19   1   0       10.14       14.39      2.33 o
  20   1   0       14.94       11.25      1.79 o
   0   2   0        0.15       -0.67      0.67 o
   1   2   0     1656.89     1704.34     42.47 o
   2   2   0     1267.97     1276.20     22.21 o
   3   2   0      517.80      524.49      6.92 o
   4   2   0     2130.20     2276.13    121.22 o
   5   2   0      142.08      134.34      2.31 o
   6   2   0       50.27       46.10      1.04 o
   7   2   0      845.35      894.32      9.63 o
   8   2   0        0.47        0.51      0.29 o
   9   2   0       32.09       31.92      0.83 o
  10   2   0       94.18       99.74      1.75 o
  11   2   0      245.91      225.07      2.51 o
  12   2   0      335.68      352.21      3.66 o
  13   2   0      686.84      656.05      7.51 o
  14   2   0       18.31       14.66      1.17 o
  15   2   0       70.87       82.56      3.06 o
  16   2   0      202.74      201.95      4.08 o
  17   2   0        4.42        5.80      2.30 o
  18   2   0      371.70      384.60      8.07 o
  19   2   0        2.20        3.00      2.39 o
  20   2   0      104.42       99.59      4.42 o
   1   3   0      636.24      583.25      7.82 o
   3   3   0     2258.83     2314.64     38.74 o
   4   3   0        1.91        3.03      0.35 o
   5   3   0     2358.85     2636.94     31.33 o
   6   3   0      539.62      557.79      7.05 o
   7   3   0      156.90      179.24      2.65 o
   8   3   0       52.39       63.28      1.14 o
   9   3   0        3.32        6.10      0.60 o
  10   3   0     1905.45     1805.00     16.07 o
  11   3   0       19.33       19.02      0.69 o
  12   3   0       94.79       83.42      1.44 o
  13   3   0      340.26      322.50      3.72 o
  14   3   0       26.32       31.20      1.29 o
  15   3   0       71.93       81.14      1.94 o
  16   3   0       44.19       44.62      1.94 o
  17   3   0      179.14      177.66      8.25 o
  18   3   0      196.32      194.39      5.04 o
  19   3   0       15.19       17.25      3.15 o
  20   3   0       28.71       27.63      2.43 o
   0   4   0     5009.56     5473.87    137.27 o
   1   4   0      205.44      201.37      3.08 o
   2   4   0      281.53      269.81     12.49 o
   3   4   0        3.46        6.04      1.24 o
   4   4   0      156.36      178.35      4.55 o
   5   4   0      948.13      916.14     11.24 o
   6   4   0     1172.98     1171.38     12.44 o
   7   4   0       87.62       93.14      1.66 o
   8   4   0      103.39      100.48      1.50 o
   9   4   0      337.66      333.38      3.45 o
  10   4   0        0.72        0.89      0.44 o
  11   4   0       33.63       36.64      1.40 o
  12   4   0       25.52       24.45      0.96 o
  13   4   0      217.44      200.97      2.87 o
  14   4   0       62.94       71.18      1.51 o
  15   4   0       31.16       32.09      1.36 o
  16   4   0       34.48       35.96      1.48 o
  17   4   0       85.30       83.25      4.28 o
  18   4   0        8.04        8.24      1.56 o
  19   4   0        0.04        0.99      1.37 o
  20   4   0       35.02       35.52      2.44 o
   1   5   0     1895.20     1912.06     21.73 o
   2   5   0      872.48      896.26      9.42 o
   3   5   0     1626.02     1716.34     23.51 o
   4   5   0       61.91       60.33      1.97 o
   5   5   0        3.53        1.80      0.31 o
   6   5   0      212.52      201.38      3.26 o
   7   5   0      364.66      360.76      3.94 o
   8   5   0     1353.70     1352.49     13.31 o
   9   5   0        4.13        5.82      0.57 o
  10   5   0      298.36      285.63      3.67 o
  11   5   0       37.84       34.36      1.12 o
  12   5   0      118.50      116.88      2.03 o
  13   5   0        0.03        0.30      0.56 o
  14   5   0        8.38       10.35      0.79 o
  15   5   0       76.92       83.62      3.21 o
  16   5   0        1.27        1.35      0.79 o
  17   5   0       53.09       55.30      1.78 o
  18   5   0        3.54        5.32      1.45 o
  19   5   0       11.25       12.99      4.80 o
  20   5   0        5.30        6.60      1.65 o
   0   6   0      198.38      242.99      3.54 o
   1   6   0      482.68      508.65      5.13 o
   2   6   0      412.53      474.11      4.83 o
   3   6   0       83.25       88.36      1.26 o
   4   6   0        1.43        2.89      0.36 o
   5   6   0      192.16      182.05      2.12 o
   6   6   0      183.28      187.71      2.20 o
   7   6   0      306.27      273.13      4.72 o
   8   6   0      146.13      145.55      2.01 o
   9   6   0       98.46       79.08      1.55 o
  10   6   0      126.94      126.38      2.52 o
  11   6   0       35.56       39.70      1.21 o
  12   6   0      198.85      200.29      2.93 o
  13   6   0        6.75        8.16      0.76 o
  14   6   0        0.90        1.52      0.65 o
  15   6   0        4.65        3.99      0.97 o
  16   6   0      132.82      134.77      3.14 o
  17   6   0        0.00        0.41      0.99 o
  18   6   0       15.39       12.69      1.70 o
  19   6   0       25.02       26.22      2.15 o
   1   7   0      122.56      141.40      1.70 o
   2   7   0       32.93       37.66      0.73 o
   3   7   0      356.60      331.96      5.54 o
   4   7   0      726.37      705.11      7.11 o
   5   7   0      342.19      320.01      3.55 o
   6   7   0      297.85      284.78      2.77 o
   7   7   0      365.71      388.20      3.87 o
   8   7   0      195.28      172.37      2.38 o
   9   7   0      493.02      437.37      5.29 o
  10   7   0      159.61      148.56      2.38 o
  11   7   0        0.19        0.30      0.56 o
  12   7   0       72.07       66.01      1.56 o
  13   7   0        1.19       -0.12      0.62 o
  14   7   0       46.32       46.11      1.43 o
  15   7   0      148.02      157.59      2.84 o
  16   7   0       10.80        9.92      1.20 o
  17   7   0        3.96        4.04      1.11 o
  18   7   0        3.49        3.03      1.20 o
  19   7   0        2.16        2.14      1.40 o
   0   8   0     1484.78     1550.63     19.44 o
   1   8   0      369.03      373.41      3.77 o
   2   8   0      403.73      388.10      3.59 o
   3   8   0        3.41        5.98      0.44 o
   4   8   0       26.19       26.80      0.75 o
   5   8   0        6.81        4.20      0.44 o
   6   8   0      510.26      466.12      4.70 o
   7   8   0      122.40      118.09      1.63 o
   8   8   0        0.10        0.44      0.61 o
   9   8   0        1.57        1.55      0.54 o
  10   8   0       49.50       51.42      1.33 o
  11   8   0      165.89      164.72      2.49 o
  12   8   0       80.64       76.63      1.65 o
  13   8   0        0.09        0.22      0.63 o
  14   8   0       35.37       39.72      1.35 o
  15   8   0      138.38      139.66      2.39 o
  16   8   0        5.25        4.00      1.23 o
  17   8   0        0.54       -0.49      1.08 o
  18   8   0        0.57        1.35      1.80 o
   1   9   0      139.83      119.22      1.53 o
   2   9   0        0.49        1.54      0.32 o
   3   9   0       60.16       81.39      1.24 o
   4   9   0       27.47       28.00      0.80 o
   5   9   0       10.60        4.39      0.47 o
   6   9   0      266.28      254.93      2.82 o
   7   9   0        3.20        6.54      0.64 o
   8   9   0        2.09        2.62      0.58 o
   9   9   0      113.82      101.12      1.83 o
  10   9   0      163.88      158.09      2.44 o
  11   9   0       21.64       18.62      0.97 o
  12   9   0       49.45       47.83      1.39 o
  13   9   0       34.53       34.89      1.31 o
  14   9   0      114.67      113.39      2.13 o
  15   9   0        0.91        0.84      0.82 o
  16   9   0        6.48        6.12      1.17 o
  17   9   0       19.11       18.89      2.47 o
  18   9   0        0.05        1.27      1.89 o
   0  10   0       76.66       80.07      3.20 o
   1  10   0       29.89       29.70      0.93 o
   2  10   0       13.88       10.35      0.65 o
   3  10   0      446.95      395.71      4.36 o
   4  10   0      202.37      217.00      3.79 o
   5  10   0       42.84       32.28      0.91 o
   6  10   0        9.32       10.59      0.70 o
   7  10   0       42.08       38.25      1.17 o
   8  10   0       88.91       92.30      1.75 o
   9  10   0       20.64       20.47      0.97 o
  10  10   0        4.77        6.86      0.76 o
  11  10   0        3.58        2.41      0.71 o
  12  10   0        2.09        1.72      0.72 o
  13  10   0        5.99        5.80      0.87 o
  14  10   0       91.85       98.88      2.29 o
  15  10   0       31.97       32.71      1.49 o
  16  10   0        5.46        5.34      1.17 o
  17  10   0       24.38       25.36      2.57 o
   1  11   0       15.97       17.83      0.80 o
   2  11   0      565.13      498.95      5.86 o
   3  11   0       33.65       35.37      1.13 o
   4  11   0       77.62       88.27      1.65 o
   5  11   0      330.73      325.24      4.18 o
   6  11   0       78.21       75.12      1.86 o
   7  11   0        1.14        0.18      0.68 o
   8  11   0       11.99       11.06      0.80 o
   9  11   0      188.84      199.92      3.27 o
  10  11   0      332.55      340.71      4.35 o
  11  11   0        6.69        4.72      0.79 o
  12  11   0      161.88      172.88      3.13 o
  13  11   0       50.28       57.34      1.99 o
  14  11   0        1.07        2.14      0.87 o
  15  11   0       10.59       10.95      1.35 o
  16  11   0        4.83        5.43      2.38 o
   0  12   0      182.65      165.35      4.75 o
   1  12   0       82.23       79.65      1.51 o
   2  12   0       17.33       18.21      1.24 o
   3  12   0      143.33      130.31      2.31 o
   4  12   0      149.68      147.36      2.48 o
   5  12   0        1.00        0.96      0.72 o
   6  12   0        4.28        4.21      1.15 o
   7  12   0       21.23       17.91      1.24 o
   8  12   0       19.25       19.43      1.25 o
   9  12   0       10.18       10.91      1.09 o
  10  12   0        1.80        1.33      0.88 o
  11  12   0       40.53       40.29      2.97 o
  12  12   0       54.48       57.88      2.28 o
  13  12   0      142.50      155.04      3.65 o
  14  12   0       44.78       45.79      2.19 o
  15  12   0       20.48       23.31      2.04 o
   1  13   0        6.95        7.89      0.74 o
   2  13   0       34.87       32.87      1.32 o
   3  13   0       93.70       84.06      2.13 o
   4  13   0        6.28        3.69      1.04 o
   5  13   0       35.05       33.66      1.50 o
   6  13   0      166.08      166.37      3.10 o
   7  13   0        4.51        4.36      1.07 o
   8  13   0      150.12      153.57      3.02 o
   9  13   0        9.30       11.08      1.50 o
  10  13   0       31.31       31.20      1.95 o
  11  13   0        0.00       -0.99      0.99 o
  12  13   0        6.13        7.21      1.31 o
  13  13   0       81.79       86.50      3.32 o
  14  13   0       64.20       67.88      3.73 o
   0  14   0      101.12      105.66      3.59 o
   1  14   0       10.75        7.87      0.83 o
   2  14   0       64.00       61.93      2.11 o
   3  14   0       39.78       41.01      1.92 o
   4  14   0        0.38       -0.21      0.92 o
   5  14   0      318.55      308.78      5.42 o
   6  14   0       36.34       38.53      2.01 o
   7  14   0      236.08      236.99      7.44 o
   8  14   0        0.00       -0.97      0.99 o
   9  14   0       62.23       59.87      3.31 o
  10  14   0       20.25       20.05      1.70 o
  11  14   0       74.74       79.91      3.72 o
  12  14   0        0.31        1.07      1.47 o
  13  14   0       26.16       30.76      2.37 o
   1  15   0       23.68       24.49      1.32 o
   2  15   0       40.07       42.57      1.72 o
   3  15   0        9.10       11.77      1.71 o
   4  15   0      120.53      117.95      3.92 o
   5  15   0      348.32      354.92     12.36 o
   6  15   0       84.30       80.55      3.31 o
   7  15   0       87.41       92.11      3.78 o
   8  15   0        8.43        9.71      1.82 o
   9  15   0        9.78       10.86      1.49 o
  10  15   0       35.87       36.60      2.55 o
  11  15   0       15.96       17.94      3.29 o
   0  16   0        0.86        0.71      2.04 o
   1  16   0       32.10       30.71      2.32 o
   2  16   0        5.02        5.53      2.57 o
   3  16   0       20.02       17.88      3.50 o
   4  16   0       11.29       13.75      1.92 o
   5  16   0      168.38      165.12      4.87 o
   6  16   0        9.00       10.78      1.77 o
   7  16   0        0.00        1.39      1.53 o
   8  16   0        6.24        5.30      2.97 o
   9  16   0       38.26       37.26      3.51 o
   1  17   0       12.36       14.16      1.97 o
   2  17   0       15.55       18.31      2.13 o
   3  17   0      147.83      148.64     14.89 o
   4  17   0        4.69        3.87      1.74 o
   5  17   0       34.55       47.80      4.02 o
   6  17   0      103.65      111.27      5.54 o
 -21   1   1       13.80       12.79      1.77 o
 -20   1   1       13.85       12.11      2.87 o
 -19   1   1       13.54       14.47      2.71 o
 -18   1   1       64.96       64.85      2.76 o
 -17   1   1       41.37       38.37      2.24 o
 -16   1   1      105.34      113.59      6.34 o
 -15   1   1       25.17       22.05      1.95 o
 -14   1   1       97.94       90.80      1.81 o
 -13   1   1      120.09      126.85      1.68 o
 -12   1   1      116.56       99.44      1.36 o
 -11   1   1       56.09       54.53      1.14 o
 -10   1   1      228.62      204.28      2.03 o
  -9   1   1       69.28       63.27      0.98 o
  -8   1   1       68.38       69.71      1.40 o
  -7   1   1      228.93      253.76      4.01 o
  -6   1   1     1116.04     1105.80     13.42 o
  -5   1   1     4699.09     5099.48     69.15 o
  -4   1   1     5167.27     5406.64     72.90 o
  -3   1   1     1026.67     1229.38     21.54 o
  -2   1   1      462.44      457.13      6.94 o
  -1   1   1      957.30      973.06     17.92 o
   0   1   1      267.06      237.43      4.32 o
   1   1   1      612.85      708.68     12.33 o
   2   1   1     1665.00     1742.93     42.65 o
   3   1   1     1513.50     1583.70     43.32 o
   4   1   1     2902.66     2887.29     49.84 o
   5   1   1       13.65       11.08      0.45 o
   6   1   1      100.23       84.67      1.29 o
   7   1   1      366.99      390.15      8.45 o
   8   1   1      127.09      140.34      1.92 o
   9   1   1      282.75      267.22      4.25 o
  10   1   1      252.27      253.78      4.00 o
  11   1   1      113.75      132.46      2.72 o
  12   1   1       12.13       16.98      1.13 o
  13   1   1      553.88      548.44      8.45 o
  14   1   1        8.43        9.11      1.24 o
  15   1   1       32.44       31.70      1.72 o
  16   1   1        1.27        2.40      0.86 o
  17   1   1      122.45      129.78      3.27 o
  18   1   1       50.90       52.05      3.67 o
  19   1   1       71.59       70.74      3.08 o
  20   1   1        5.21        4.35      1.62 o
 -20   2   1        8.87        7.28      1.62 o
 -19   2   1       23.85       28.20      2.09 o
 -18   2   1       34.50       38.61      3.42 o
 -17   2   1       64.24       64.69      2.67 o
 -16   2   1       28.31       27.73      1.87 o
 -15   2   1      155.75      154.22      2.61 o
 -14   2   1       54.22       52.91      1.25 o
 -13   2   1        0.08        0.33      0.48 o
 -12   2   1      117.58      101.37      1.37 o
 -11   2   1      202.10      182.75      1.99 o
 -10   2   1        3.44       10.62      0.46 o
  -9   2   1      256.60      245.48      2.46 o
  -8   2   1       16.93       15.70      0.53 o
  -7   2   1     1040.82     1058.03     11.49 o
  -6   2   1        0.79        0.39      0.89 o
  -5   2   1       47.76       61.35      1.71 o
  -4   2   1        0.76       -0.20      0.37 o
  -3   2   1     9039.89     8751.14    231.46 o
  -2   2   1      922.34      964.89     11.20 o
  -1   2   1       26.93       40.66      1.61 o
   1   2   1      258.98      320.46      4.68 o
   2   2   1       11.77       19.20      1.54 o
   3   2   1      423.15      424.18      6.17 o
   4   2   1     1701.74     1671.59     28.99 o
   5   2   1        0.63        4.45      0.41 o
   6   2   1       27.03       26.30      0.66 o
   7   2   1      854.04      921.13     10.01 o
   8   2   1      204.90      196.75      2.75 o
   9   2   1       57.39       57.50      1.18 o
  10   2   1     1450.01     1470.92     15.71 o
  11   2   1        1.97        4.11      0.54 o
  12   2   1      256.38      248.14      5.26 o
  13   2   1       34.86       35.05      1.61 o
  14   2   1        4.25        6.26      0.99 o
  15   2   1       50.61       52.53      2.04 o
  16   2   1       60.47       59.11      2.66 o
  17   2   1       11.28        9.93      3.13 o
  18   2   1       13.25       13.25      1.48 o
  19   2   1       14.39       17.19      1.91 o
  20   2   1       29.39       31.28      3.47 o
 -20   3   1       14.14       12.20      1.72 o
 -19   3   1        9.70       11.17      1.78 o
 -18   3   1       35.47       40.63      2.39 o
 -17   3   1       65.41       58.38      6.60 o
 -16   3   1       29.49       29.45      1.51 o
 -15   3   1       52.55       54.64      1.51 o
 -14   3   1       12.42       13.69      0.78 o
 -13   3   1      392.72      372.52      4.26 o
 -12   3   1      283.86      279.85      3.33 o
 -11   3   1       11.38       15.05      0.65 o
 -10   3   1       98.85      102.00      1.32 o
  -9   3   1      246.34      263.13      2.59 o
  -8   3   1      909.36      913.99      9.11 o
  -7   3   1        1.21       -0.31      0.34 o
  -6   3   1       27.58       32.71      1.36 o
  -5   3   1      643.04      617.49      6.96 o
  -4   3   1     1704.39     1919.67     33.45 o
  -3   3   1     1784.11     1282.77     32.02 o
  -2   3   1     1617.56     1623.42     22.52 o
  -1   3   1     2436.00     2405.04     29.67 o
   0   3   1      617.81      588.59      8.67 o
   1   3   1     1468.86     1432.81     24.11 o
   2   3   1      728.79      663.93     11.38 o
   3   3   1      161.99      155.79      6.25 o
   4   3   1      300.53      348.38      4.49 o
   5   3   1      753.03      823.49     10.87 o
   6   3   1        3.25        3.46      0.46 o
   7   3   1      345.02      356.56      4.15 o
   8   3   1      134.47      135.38      1.93 o
   9   3   1       87.85       79.47      1.26 o
  10   3   1      219.70      208.03      2.50 o
  11   3   1      200.17      211.53      2.93 o
  12   3   1       54.31       52.94      2.40 o
  13   3   1       21.91       22.08      2.43 o
  14   3   1       78.83       73.16      6.07 o
  15   3   1        0.03        0.15      1.04 o
  16   3   1        0.98       -0.04      1.12 o
  17   3   1        0.35        1.56      1.31 o
  18   3   1       80.98       85.65      3.41 o
  19   3   1       71.44       77.74      4.46 o
  20   3   1       79.19       81.04      4.77 o
 -20   4   1      115.73      121.27      3.84 o
 -19   4   1       79.21       83.08      3.17 o
 -18   4   1      227.61      235.55      6.03 o
 -17   4   1        1.54        1.15      1.23 o
 -16   4   1      255.93      246.26      3.76 o
 -15   4   1       25.13       25.06      1.10 o
 -14   4   1        0.02        0.62      0.54 o
 -13   4   1       97.51       95.35      1.67 o
 -12   4   1      423.49      405.14      4.53 o
 -11   4   1        0.12        0.69      0.46 o
 -10   4   1      450.57      429.92      4.35 o
  -9   4   1      356.87      356.62      3.70 o
  -8   4   1      886.02      880.94      8.20 o
  -7   4   1     1020.55     1074.89      9.87 o
  -6   4   1     1433.73     1468.83     12.46 o
  -5   4   1        1.49        0.60      0.31 o
  -4   4   1        0.03       -0.17      0.17 o
  -3   4   1      461.95      519.87      6.87 o
  -2   4   1      300.91      253.90      3.66 o
  -1   4   1      205.98      186.22      2.74 o
   0   4   1        2.94        0.69      0.30 o
   1   4   1      372.44      487.74      8.62 o
   2   4   1       59.59       70.27      1.48 o
   3   4   1      784.48      975.72     13.85 o
   4   4   1      158.89      147.05      2.55 o
   5   4   1      264.74      288.61      3.44 o
   6   4   1       13.31       12.89      0.51 o
   7   4   1        0.26        0.21      0.28 o
   8   4   1       21.92       22.85      0.81 o
   9   4   1       22.45       22.16      0.75 o
  10   4   1      160.68      154.12      2.04 o
  11   4   1      122.85      118.46      1.74 o
  12   4   1       45.34       40.42      1.22 o
  13   4   1      756.54      729.54     10.62 o
  14   4   1      181.67      180.67      3.47 o
  15   4   1       31.75       30.03      2.78 o
  16   4   1        0.00        0.18      1.12 o
  17   4   1       44.27       41.11      2.51 o
  18   4   1       22.21       28.47      2.27 o
  19   4   1       17.69       21.02      2.88 o
  20   4   1       53.72       61.78      4.21 o
 -20   5   1       40.16       46.49      4.19 o
 -19   5   1        6.64        7.93      1.52 o
 -18   5   1        7.88        7.83      1.17 o
 -17   5   1       16.46       14.83      1.30 o
 -16   5   1       18.85       20.33      1.12 o
 -15   5   1        0.15        0.73      0.62 o
 -14   5   1       29.82       27.69      1.09 o
 -13   5   1      324.84      318.35      3.81 o
 -12   5   1      332.18      318.40      3.76 o
 -11   5   1       25.50       23.53      0.88 o
 -10   5   1        8.24        9.63      0.56 o
  -9   5   1        8.49        8.64      0.50 o
  -8   5   1      218.80      235.71      2.30 o
  -7   5   1      322.45      320.40      2.83 o
  -6   5   1      242.20      244.11      2.22 o
  -5   5   1      151.05      161.76      1.69 o
  -4   5   1      196.77      183.03      1.97 o
  -3   5   1      422.21      458.17      5.06 o
  -2   5   1      962.21     1061.21     16.68 o
  -1   5   1      596.17      636.79      7.32 o
   0   5   1     1335.27     1483.37     15.24 o
   1   5   1     1701.09     1838.57     18.80 o
   2   5   1        7.68       10.82      0.80 o
   3   5   1     1192.30     1251.75     15.16 o
   4   5   1      595.14      653.97      7.23 o
   5   5   1     1411.33     1508.46     14.81 o
   6   5   1      267.32      241.06      2.57 o
   7   5   1     1194.65     1211.33     11.83 o
   8   5   1        4.68        4.43      0.45 o
   9   5   1      103.98       92.56      1.97 o
  10   5   1      611.20      603.45      6.31 o
  11   5   1      133.49      127.96      2.04 o
  12   5   1        3.15        2.80      0.55 o
  13   5   1       49.04       48.24      1.67 o
  14   5   1      375.28      368.05      6.01 o
  15   5   1       37.50       42.13      1.66 o
  16   5   1       35.69       35.93      3.30 o
  17   5   1        1.95       -0.18      1.20 o
  18   5   1        6.74        9.67      2.06 o
  19   5   1       33.47       33.36      2.82 o
 -19   6   1       26.15       29.02      2.16 o
 -18   6   1       22.52       22.91      1.53 o
 -17   6   1        9.54       10.11      1.21 o
 -16   6   1        0.26       -0.31      0.75 o
 -15   6   1       49.19       52.93      1.38 o
 -14   6   1        3.59        3.94      0.68 o
 -13   6   1      139.10      139.99      2.27 o
 -12   6   1      108.01      107.73      1.81 o
 -11   6   1        0.14        0.24      0.49 o
 -10   6   1       16.73       13.33      0.69 o
  -9   6   1      107.79      104.00      1.47 o
  -8   6   1      224.54      231.27      2.23 o
  -7   6   1      707.84      709.44      5.46 o
  -6   6   1      485.84      511.87      4.46 o
  -5   6   1      138.15      130.62      1.55 o
  -4   6   1       84.50       89.53      1.32 o
  -3   6   1     2924.77     3159.20     27.26 o
  -2   6   1      110.54      119.23      1.68 o
  -1   6   1       71.91       87.80      1.29 o
   0   6   1     1928.11     2026.46     20.77 o
   1   6   1        1.04        1.55      0.29 o
   2   6   1      117.53      140.84      2.22 o
   3   6   1       33.02       33.36      0.77 o
   4   6   1       13.09       15.35      0.57 o
   5   6   1       91.28       87.42      1.47 o
   6   6   1      206.58      202.55      2.49 o
   7   6   1        2.59        0.84      0.43 o
   8   6   1      283.24      279.37      3.55 o
   9   6   1      413.40      412.54      4.95 o
  10   6   1     1573.14     1515.51     16.27 o
  11   6   1       63.82       62.19      1.41 o
  12   6   1        3.01        2.14      0.58 o
  13   6   1       17.02       19.85      1.12 o
  14   6   1       14.18       14.93      2.12 o
  15   6   1       98.63      101.63      2.57 o
  16   6   1        0.08        0.98      0.84 o
  17   6   1        0.20        0.55      1.22 o
  18   6   1        3.15        3.85      1.50 o
  19   6   1       77.21       83.88      3.73 o
 -19   7   1        2.28        1.84      1.38 o
 -18   7   1        2.12        1.54      1.16 o
 -17   7   1       49.80       49.88      2.02 o
 -16   7   1      112.95      114.47      2.24 o
 -15   7   1      107.73      106.93      2.15 o
 -14   7   1        5.32        7.26      0.74 o
 -13   7   1       39.32       41.99      1.19 o
 -12   7   1       25.97       28.11      1.00 o
 -11   7   1       92.86       93.52      1.71 o
 -10   7   1      260.42      240.83      2.88 o
  -9   7   1      250.19      210.38      2.41 o
  -8   7   1     1022.54      999.12      7.97 o
  -7   7   1     1034.69      937.17      7.10 o
  -6   7   1      103.51      112.70      1.26 o
  -5   7   1      108.99      105.99      1.23 o
  -4   7   1        5.91        4.93      0.38 o
  -3   7   1      166.38      174.79      2.43 o
  -2   7   1     1134.22     1173.97     10.22 o
  -1   7   1       25.41       33.54      1.05 o
   0   7   1       51.12       59.01      0.92 o
   1   7   1      699.60      714.73      6.13 o
   2   7   1       24.64       17.48      0.67 o
   3   7   1      119.89      125.51      1.86 o
   4   7   1       63.69       60.39      1.10 o
   5   7   1      175.29      184.77      2.39 o
   6   7   1        5.36        5.68      0.54 o
   7   7   1      267.99      270.99      3.49 o
   8   7   1       53.56       42.16      1.16 o
   9   7   1      112.44      107.93      1.89 o
  10   7   1       91.26       81.47      1.65 o
  11   7   1        6.98        7.04      0.68 o
  12   7   1        1.42        1.19      0.59 o
  13   7   1       43.80       46.08      1.58 o
  14   7   1       10.25        9.34      1.07 o
  15   7   1        2.16        2.67      0.93 o
  16   7   1       99.87      102.40      2.83 o
  17   7   1       25.42       25.31      2.12 o
  18   7   1       53.43       57.94      2.93 o
 -18   8   1       17.90       17.33      2.29 o
 -17   8   1       62.62       70.23      3.72 o
 -16   8   1        0.03       -0.71      0.94 o
 -15   8   1       52.29       53.81      1.52 o
 -14   8   1        1.53        2.31      0.65 o
 -13   8   1        0.23        0.59      0.60 o
 -12   8   1       19.10       19.15      0.89 o
 -11   8   1       19.86       17.75      0.83 o
 -10   8   1        0.11       -0.34      0.49 o
  -9   8   1       14.38       18.58      0.80 o
  -8   8   1        0.00       -0.06      0.38 o
  -7   8   1       13.65       19.09      0.63 o
  -6   8   1        0.02        1.16      0.35 o
  -5   8   1       99.20      103.68      1.20 o
  -4   8   1      526.98      502.81      4.48 o
  -3   8   1      342.87      300.73      4.44 o
  -2   8   1     1154.51     1043.03     11.90 o
  -1   8   1      396.58      385.31      3.58 o
   0   8   1      188.13      155.88      1.75 o
   1   8   1        0.05        0.64      0.32 o
   2   8   1      172.22      160.83      1.95 o
   3   8   1        4.81        2.40      0.38 o
   4   8   1      179.86      149.35      1.82 o
   5   8   1      454.87      447.48      4.63 o
   6   8   1      530.24      526.37      5.77 o
   7   8   1        0.02        1.11      0.62 o
   8   8   1      196.69      177.64      2.90 o
   9   8   1      163.29      152.49      2.41 o
  10   8   1        4.55        2.43      0.60 o
  11   8   1       31.61       30.06      1.45 o
  12   8   1      129.71      123.20      2.83 o
  13   8   1        0.08        0.14      0.62 o
  14   8   1        3.62        3.29      0.95 o
  15   8   1        5.15        3.55      1.02 o
  16   8   1       17.26       17.87      2.12 o
  17   8   1        7.36        5.47      1.50 o
  18   8   1       13.80       14.05      1.86 o
 -18   9   1       14.61       14.14      2.81 o
 -17   9   1        0.10       -0.05      1.25 o
 -16   9   1        1.33        0.72      1.01 o
 -15   9   1        0.01        0.85      1.16 o
 -14   9   1       10.30        9.66      0.83 o
 -13   9   1       15.43       14.79      0.88 o
 -12   9   1       60.73       58.68      1.38 o
 -11   9   1       98.59       91.60      1.85 o
 -10   9   1        1.35        0.14      0.52 o
  -9   9   1       19.34       17.19      0.78 o
  -8   9   1      469.18      431.94      4.30 o
  -7   9   1       23.55       22.74      0.80 o
  -6   9   1      256.70      255.09      2.70 o
  -5   9   1       51.18       51.96      1.09 o
  -4   9   1      147.42      125.29      1.70 o
  -3   9   1       30.33       15.48      0.64 o
  -2   9   1     1745.74     1600.69     13.27 o
  -1   9   1       54.24       41.33      0.87 o
   0   9   1      100.86       98.26      1.34 o
   1   9   1       21.94       18.27      0.78 o
   2   9   1      896.40      820.40      7.42 o
   3   9   1     1687.79     1578.99     13.72 o
   4   9   1      347.29      305.24      3.40 o
   5   9   1     1684.78     1538.65     15.48 o
   6   9   1       24.68       25.37      1.03 o
   7   9   1       24.14       25.17      0.97 o
   8   9   1        5.66        5.72      0.65 o
   9   9   1      200.47      174.03      2.56 o
  10   9   1       54.83       50.09      1.35 o
  11   9   1       65.27       69.74      1.58 o
  12   9   1        8.30        8.83      0.82 o
  13   9   1       74.30       73.97      1.67 o
  14   9   1       35.81       35.20      2.15 o
  15   9   1       68.77       65.49      2.21 o
  16   9   1        5.26        6.20      1.13 o
  17   9   1       17.91       18.45      2.55 o
 -17  10   1       63.37       63.09      4.25 o
 -16  10   1       12.93       13.98      1.41 o
 -15  10   1        0.01       -0.42      1.04 o
 -14  10   1       58.27       66.96      2.31 o
 -13  10   1      107.27      113.81      2.27 o
 -12  10   1       72.32       79.66      1.87 o
 -11  10   1       41.04       45.12      1.48 o
 -10  10   1        3.51        3.74      0.75 o
  -9  10   1      102.10      104.00      1.98 o
  -8  10   1        5.77        9.07      0.81 o
  -7  10   1        7.19        9.44      0.63 o
  -6  10   1      600.53      570.48      5.26 o
  -5  10   1      193.31      176.62      2.41 o
  -4  10   1       86.14       63.05      1.34 o
  -3  10   1       21.64       19.78      0.84 o
  -2  10   1      178.73      144.19      1.96 o
  -1  10   1        2.66        2.95      0.55 o
   0  10   1        0.14        0.05      0.37 o
   1  10   1        0.78        1.17      0.42 o
   2  10   1      112.82      109.45      1.55 o
   3  10   1       69.88       80.74      1.41 o
   4  10   1      175.70      180.98      2.35 o
   5  10   1       20.76       29.37      1.02 o
   6  10   1        1.49        1.78      0.63 o
   7  10   1      469.64      433.60      5.06 o
   8  10   1       46.71       47.48      1.58 o
   9  10   1      114.56      123.89      2.52 o
  10  10   1        5.87        5.74      0.74 o
  11  10   1       28.35       24.34      1.31 o
  12  10   1       14.52       15.29      0.97 o
  13  10   1       30.86       32.80      1.34 o
  14  10   1        0.47        0.45      1.00 o
  15  10   1        9.11       11.04      1.29 o
  16  10   1       90.93       83.03      3.44 o
  17  10   1       18.00       18.56      1.99 o
 -16  11   1       36.28       37.36      2.36 o
 -15  11   1      259.45      262.58      5.00 o
 -14  11   1        6.93        6.51      1.28 o
 -13  11   1      127.69      125.61      3.15 o
 -12  11   1      137.66      141.17      2.77 o
 -11  11   1      151.50      154.72      2.68 o
 -10  11   1        0.15        0.76      0.74 o
  -9  11   1      107.68      111.34      2.15 o
  -8  11   1       50.93       57.60      1.56 o
  -7  11   1      332.20      315.09      4.08 o
  -6  11   1       44.73       41.86      1.14 o
  -5  11   1       21.96       18.88      0.90 o
  -4  11   1        8.25       10.26      0.74 o
  -3  11   1       73.49       72.62      1.47 o
  -2  11   1       46.45       43.47      1.22 o
  -1  11   1       46.43       47.75      1.16 o
   0  11   1        0.17        0.39      0.48 o
   1  11   1        8.87        7.79      0.84 o
   2  11   1       81.90       81.39      1.44 o
   3  11   1      228.52      218.25      2.74 o
   4  11   1      651.95      618.63      9.95 o
   5  11   1       31.55       33.12      1.13 o
   6  11   1        1.64        2.20      0.60 o
   7  11   1       20.87       18.22      0.94 o
   8  11   1       49.91       47.15      1.37 o
   9  11   1        0.21       -0.22      0.63 o
  10  11   1       58.43       59.56      1.55 o
  11  11   1       51.40       53.21      1.52 o
  12  11   1       32.37       36.89      1.53 o
  13  11   1      132.38      140.40      2.77 o
  14  11   1       39.20       35.36      1.86 o
  15  11   1       27.97       29.16      3.50 o
  16  11   1      117.09      136.01      4.20 o
 -15  12   1       69.81       75.23      3.71 o
 -14  12   1      103.18       98.76      2.89 o
 -13  12   1       27.70       29.27      2.62 o
 -12  12   1      107.51      109.24      3.49 o
 -11  12   1       20.55       19.09      1.36 o
 -10  12   1       28.95       28.54      1.44 o
  -9  12   1       10.97        9.46      0.96 o
  -8  12   1      153.30      154.21      2.63 o
  -7  12   1       30.76       37.11      1.54 o
  -6  12   1      143.53      142.97      3.04 o
  -5  12   1       83.34       92.18      1.77 o
  -4  12   1        3.65        3.78      0.66 o
  -3  12   1        1.70        1.67      0.58 o
  -2  12   1      450.08      421.87      4.91 o
  -1  12   1      305.71      283.80      3.63 o
   0  12   1        9.94       10.27      0.73 o
   1  12   1      225.59      224.76      3.21 o
   2  12   1        1.77        1.99      0.67 o
   3  12   1       17.40       16.52      1.47 o
   4  12   1        8.92        8.05      0.88 o
   5  12   1       19.27       19.40      0.93 o
   6  12   1       88.01       94.21      2.60 o
   7  12   1       97.19       94.25      1.95 o
   8  12   1      332.79      342.45      4.37 o
   9  12   1       20.41       18.12      1.01 o
  10  12   1        2.64        1.67      0.76 o
  11  12   1       46.86       50.22      1.82 o
  12  12   1        3.33        4.13      0.92 o
  13  12   1      153.52      160.85      3.00 o
  14  12   1       70.25       76.85      3.41 o
  15  12   1      185.93      190.47      8.14 o
 -14  13   1        5.03        3.54      3.27 o
 -13  13   1        0.70       -1.46      1.67 o
 -12  13   1       67.66       67.10      3.32 o
 -11  13   1       82.29       80.56      2.61 o
 -10  13   1       61.21       60.18      2.03 o
  -9  13   1        8.10       11.69      1.60 o
  -8  13   1       30.14       29.91      1.51 o
  -7  13   1        6.69        6.15      0.99 o
  -6  13   1       12.17       13.00      1.12 o
  -5  13   1       17.66       18.82      0.96 o
  -4  13   1        5.14        4.91      0.74 o
  -3  13   1        1.38        0.52      0.61 o
  -2  13   1       30.36       30.54      1.62 o
  -1  13   1        0.09       -0.34      0.68 o
   0  13   1      235.40      240.65      3.88 o
   1  13   1      107.71      118.09      2.24 o
   2  13   1       77.48       83.78      1.87 o
   3  13   1        4.44        5.12      0.89 o
   4  13   1        0.03       -0.12      0.71 o
   5  13   1       17.29       17.21      1.19 o
   6  13   1      145.43      139.94      2.77 o
   7  13   1      100.44      106.42      2.71 o
   8  13   1       92.23       99.07      2.53 o
   9  13   1       14.42       14.37      1.42 o
  10  13   1        0.53       -0.06      1.48 o
  11  13   1       15.33       13.62      1.38 o
  12  13   1       71.83       74.65      2.50 o
  13  13   1        1.28        1.29      2.93 o
  14  13   1        2.61       -1.93      1.94 o
 -13  14   1        0.01        1.15      1.55 o
 -12  14   1       52.90       56.56      3.36 o
 -11  14   1       39.34       39.64      2.10 o
 -10  14   1       76.34       71.23      2.55 o
  -9  14   1       77.90       72.11      5.41 o
  -8  14   1       54.88       50.91      2.67 o
  -7  14   1        0.67       -1.32      1.32 o
  -6  14   1       14.28       12.98      1.48 o
  -5  14   1      206.07      219.70      6.30 o
  -4  14   1       75.29       74.72      2.28 o
  -3  14   1       73.26       68.40      1.80 o
  -2  14   1       16.10       16.68      1.24 o
  -1  14   1      106.95      107.74      2.48 o
   0  14   1      282.32      281.50      4.48 o
   1  14   1      117.55      122.12      2.66 o
   2  14   1        3.14        5.07      0.94 o
   3  14   1        2.09        2.31      0.88 o
   4  14   1        6.14        6.55      1.00 o
   5  14   1       20.11       22.49      1.37 o
   6  14   1       16.10       16.97      2.36 o
   7  14   1        8.10        8.14      1.29 o
   8  14   1      107.67      107.19      2.98 o
   9  14   1        3.01        2.67      1.32 o
  10  14   1        0.12        1.05      1.39 o
  11  14   1       31.82       32.52      2.32 o
  12  14   1      104.90      113.92      3.79 o
 -11  15   1        0.32       -2.50      2.89 o
 -10  15   1       42.20       46.24      2.29 o
  -9  15   1       75.57       80.59      3.34 o
  -8  15   1        8.17       11.28      2.85 o
  -7  15   1       11.95       10.26      1.80 o
  -6  15   1       67.74       70.67      5.89 o
  -5  15   1        1.35        3.80      1.52 o
  -4  15   1       15.59       17.11      1.92 o
  -3  15   1       25.01       25.93      2.27 o
  -2  15   1        5.83        5.33      0.98 o
  -1  15   1       26.32       22.54      1.58 o
   0  15   1       23.73       19.84      1.38 o
   1  15   1        0.02        0.00      0.97 o
   2  15   1        3.25        3.38      1.24 o
   3  15   1       44.38       48.60      2.57 o
   4  15   1      100.81       96.49      4.65 o
   5  15   1       94.14       94.99      2.88 o
   6  15   1       15.57       20.59      1.63 o
   7  15   1       19.13       21.44      1.68 o
   8  15   1       10.05       11.68      1.45 o
   9  15   1        9.59        8.14      1.36 o
  10  15   1       39.74       43.19      2.69 o
  11  15   1        5.44        6.44      2.09 o
  -9  16   1       46.63       54.79      5.07 o
  -8  16   1       48.41       47.16      2.91 o
  -7  16   1       15.37       15.48      2.34 o
  -6  16   1       33.95       36.97      2.54 o
  -5  16   1       19.64       24.01      2.22 o
  -4  16   1      140.60      150.82      7.81 o
  -3  16   1        4.70        2.56      1.57 o
  -2  16   1       26.60       25.78      2.96 o
  -1  16   1       29.50       27.02      2.25 o
   0  16   1        1.96        2.26      1.41 o
   1  16   1      115.87      113.98      4.55 o
   2  16   1       10.19        7.81      1.64 o
   3  16   1        8.43        7.08      1.34 o
   4  16   1        0.62        1.05      1.17 o
   5  16   1       79.61       86.08      3.74 o
   6  16   1       66.86       67.90      2.89 o
   7  16   1        4.09        4.82      2.87 o
   8  16   1        0.02       -0.40      1.34 o
   9  16   1       20.68       22.64      2.18 o
  -6  17   1        2.69        3.89      1.78 o
  -5  17   1        7.96        7.82      1.84 o
  -4  17   1        0.46        1.45      1.64 o
  -3  17   1       92.71      101.81      3.81 o
  -2  17   1      225.75      233.33      5.92 o
  -1  17   1       59.87       59.96      7.41 o
   0  17   1       56.52       47.12      3.91 o
   1  17   1       49.22       53.17      4.85 o
   2  17   1       94.54       95.29      3.71 o
   3  17   1       78.07       76.17      3.38 o
   4  17   1       67.57       70.26      3.33 o
   5  17   1       98.52      102.37      3.85 o
   6  17   1       44.75       43.96      6.22 o
 -21   0   2       92.12       91.65      4.76 o
 -20   0   2       10.42       11.96      1.79 o
 -19   0   2       48.90       50.01      2.67 o
 -18   0   2      206.88      195.08      6.88 o
 -17   0   2       33.99       38.16      2.98 o
 -16   0   2        1.23        0.47      1.56 o
 -15   0   2      332.36      337.76      6.52 o
 -14   0   2       17.76       16.09      1.12 o
 -13   0   2       57.41       58.03      1.54 o
 -12   0   2        7.51        7.52      0.73 o
 -11   0   2       79.81       87.31      1.79 o
 -10   0   2      220.51      255.00      3.65 o
  -9   0   2     1919.40     1996.13     23.48 o
  -8   0   2      811.55      859.10     10.43 o
  -7   0   2       71.75       55.29      2.01 o
  -6   0   2       27.80       35.07      1.42 o
  -5   0   2        1.54        0.86      1.06 o
  -4   0   2      374.01      436.94     12.25 o
  -2   0   2      211.96      182.44      5.29 o
  -1   0   2     3662.76     3695.28     91.05 o
   0   0   2     3500.61     3728.78     64.73 o
   2   0   2      155.05      202.08      3.82 o
   3   0   2     4067.27     4544.01    110.50 o
   4   0   2      155.25      207.06      5.56 o
   5   0   2      531.40      574.64     14.45 o
   6   0   2     2686.04     3053.03     51.05 o
   7   0   2     5158.92     5491.07    151.39 o
   8   0   2       10.82        8.07      0.75 o
   9   0   2       47.93       55.71      2.63 o
  10   0   2      433.81      404.36     10.86 o
  11   0   2       53.87       52.71      2.89 o
  12   0   2        0.36       -1.09      1.09 o
  13   0   2       42.62       37.90      2.85 o
  14   0   2       10.98        6.59      1.85 o
  15   0   2      137.34      149.05      6.17 o
  16   0   2       37.76       37.61      3.57 o
  17   0   2       11.62       15.04      2.69 o
  18   0   2       38.48       42.40      4.06 o
  20   0   2       62.49       67.61      4.45 o
 -21   1   2       68.93       70.57      5.10 o
 -20   1   2       19.49       18.23      1.39 o
 -19   1   2        0.02       -0.76      1.05 o
 -18   1   2        5.54        7.55      1.23 o
 -17   1   2        2.71        2.75      1.19 o
 -16   1   2       24.14       18.31      1.18 o
 -15   1   2        0.15        0.00      0.53 o
 -14   1   2       16.20       13.84      0.69 o
 -13   1   2       36.65       34.96      0.96 o
 -12   1   2        0.07        2.06      0.47 o
 -11   1   2       28.16       29.22      0.91 o
 -10   1   2      385.16      415.21      3.66 o
  -9   1   2      173.66      183.45      2.01 o
  -8   1   2      172.29      154.76      1.82 o
  -7   1   2       49.94       52.70      0.88 o
  -6   1   2     1116.25     1262.99     13.63 o
  -5   1   2      633.47      647.77      6.68 o
  -4   1   2       23.10       16.92      0.71 o
  -3   1   2      633.27      665.01      9.76 o
  -2   1   2     6662.36     7111.55    108.12 o
  -1   1   2     1156.19     1171.52     14.23 o
   0   1   2      560.90      660.15      9.63 o
   1   1   2     4508.28     4499.80     77.79 o
   2   1   2     6819.01     7536.66    130.04 o
   3   1   2       21.36       40.16      1.65 o
   4   1   2       13.47       19.62      1.14 o
   5   1   2      383.45      464.47      6.64 o
   6   1   2       60.10       78.16      1.48 o
   7   1   2        3.08        1.17      0.61 o
   8   1   2       80.65       70.67      1.63 o
   9   1   2       92.00       83.85      2.35 o
  10   1   2       46.52       45.15      1.81 o
  11   1   2      526.31      513.32      9.61 o
  12   1   2      111.00      106.79      4.78 o
  13   1   2        5.95        6.55      1.18 o
  14   1   2       42.48       38.68      4.16 o
  15   1   2        1.89        0.40      1.31 o
  16   1   2        1.35        0.13      1.22 o
  17   1   2       15.56       17.43      1.54 o
  18   1   2       30.92       34.67      2.49 o
  19   1   2       40.30       44.80      4.58 o
  20   1   2       12.72       11.89      2.63 o
 -20   2   2        1.05        0.87      1.33 o
 -19   2   2      151.69      152.90      3.57 o
 -18   2   2       56.61       61.54      2.22 o
 -17   2   2       23.71       21.89      1.19 o
 -16   2   2      232.36      238.39      3.35 o
 -15   2   2       79.27       80.00      1.71 o
 -14   2   2        0.07        0.30      0.71 o
 -13   2   2      542.36      511.22      5.28 o
 -12   2   2      346.21      311.89      3.35 o
 -11   2   2       73.52       59.26      1.10 o
 -10   2   2       40.20       25.69      0.73 o
  -9   2   2     1236.20     1240.72     10.62 o
  -8   2   2     2054.35     1981.38     15.59 o
  -7   2   2     1031.30     1203.43     10.47 o
  -6   2   2      331.93      315.14      3.24 o
  -5   2   2     1129.15     1226.35     13.18 o
  -4   2   2      399.98      480.60      5.44 o
  -3   2   2      687.71      743.64      9.69 o
  -2   2   2     3529.17     3797.70     48.06 o
  -1   2   2      318.48      372.34      6.96 o
   0   2   2      206.98      232.59      4.50 o
   1   2   2       56.96       74.20      3.99 o
   2   2   2      231.33      250.03      4.66 o
   3   2   2     3032.10     3420.89    163.48 o
   4   2   2       27.00       29.38      0.72 o
   5   2   2      762.69      791.03     10.71 o
   6   2   2       53.61       56.65      1.54 o
   7   2   2        2.67        4.51      0.58 o
   8   2   2        4.99        8.41      0.87 o
   9   2   2      462.29      463.99      7.07 o
  10   2   2      283.34      269.91      5.55 o
  11   2   2        0.01        0.57      0.82 o
  12   2   2       24.65       24.66      1.66 o
  13   2   2       17.03       16.68      2.12 o
  14   2   2      118.40      112.49      2.81 o
  15   2   2       69.69       68.57      2.30 o
  16   2   2       96.45      103.31      3.66 o
  17   2   2        1.31        1.69      1.27 o
  18   2   2       65.92       71.52      3.22 o
  19   2   2       70.19       74.62      3.40 o
  20   2   2        0.01       -1.94      1.94 o
 -20   3   2        0.11       -1.22      1.38 o
 -19   3   2      131.43      140.48      3.42 o
 -18   3   2       10.58        9.02      1.23 o
 -17   3   2      124.42      127.55      2.27 o
 -16   3   2      278.40      273.20      3.49 o
 -15   3   2       15.15       14.71      0.86 o
 -14   3   2       60.81       67.36      1.44 o
 -13   3   2       82.38       99.17      1.44 o
 -12   3   2      189.31      202.03      2.26 o
 -11   3   2      906.67      817.36      6.80 o
 -10   3   2        2.31        3.08      0.40 o
  -9   3   2      406.64      362.77      2.95 o
  -8   3   2        8.09       11.80      0.51 o
  -7   3   2       33.94       35.83      1.23 o
  -6   3   2      392.62      385.30      3.89 o
  -5   3   2      192.85      204.89      3.03 o
  -4   3   2       76.93       84.63      1.30 o
  -3   3   2     3691.83     3734.79     70.82 o
  -2   3   2      106.48      110.25      1.78 o
  -1   3   2     2264.56     2227.22     37.39 o
   0   3   2        4.12       -0.31      0.31 o
   1   3   2      208.71      109.88      3.66 o
   2   3   2     2600.66     2829.68     39.05 o
   3   3   2       21.48       24.89      0.77 o
   4   3   2      100.37      107.61      3.03 o
   5   3   2      205.41      213.22      2.89 o
   6   3   2     1111.96     1215.12     14.49 o
   7   3   2      193.97      196.44      3.28 o
   8   3   2       76.16       85.49      1.58 o
   9   3   2      317.17      308.08      4.72 o
  10   3   2      184.11      178.38      2.46 o
  11   3   2     1332.24     1315.04     18.25 o
  12   3   2        0.06        0.70      0.71 o
  13   3   2      179.36      181.09      3.67 o
  14   3   2      113.51      103.52      2.70 o
  15   3   2       46.72       44.27      1.97 o
  16   3   2       40.41       40.12      2.39 o
  17   3   2       29.73       30.72      2.23 o
  18   3   2       64.01       64.12      3.09 o
  19   3   2       56.03       59.36      3.04 o
 -20   4   2       22.87       23.80      1.99 o
 -19   4   2        3.31        4.24      1.21 o
 -18   4   2       90.71       96.72      2.33 o
 -17   4   2        7.47        8.40      0.87 o
 -16   4   2       77.92       79.25      1.65 o
 -15   4   2       20.12       19.29      0.95 o
 -14   4   2       28.76       28.09      1.04 o
 -13   4   2       87.04       90.45      1.64 o
 -12   4   2       74.58       64.99      1.85 o
 -11   4   2       69.07       66.74      1.08 o
 -10   4   2       34.91       28.89      0.69 o
  -9   4   2      769.22      772.30      5.87 o
  -8   4   2      120.04      111.48      1.21 o
  -7   4   2      245.97      239.56      2.06 o
  -6   4   2       65.61       66.34      0.95 o
  -5   4   2        0.35        1.55      0.30 o
  -4   4   2      544.53      537.01      5.79 o
  -3   4   2     1400.09     1557.98     14.81 o
  -2   4   2      634.08      615.61     13.04 o
  -1   4   2       11.13        8.65      0.61 o
   0   4   2      468.77      515.75      6.44 o
   1   4   2        0.01        0.27      0.66 o
   2   4   2     1653.98     1718.49     20.48 o
   3   4   2       24.16       26.69      0.69 o
   4   4   2     2051.79     2212.35     26.29 o
   5   4   2      259.42      268.15      4.34 o
   6   4   2      992.01     1019.60     17.45 o
   7   4   2       23.48       25.45      0.93 o
   8   4   2       61.08       63.21      1.24 o
   9   4   2      125.25      130.27      2.02 o
  10   4   2       99.37       96.06      1.68 o
  11   4   2      126.33      134.38      2.32 o
  12   4   2       37.17       35.21      1.58 o
  13   4   2        5.60        5.86      0.97 o
  14   4   2        0.51       -0.34      0.87 o
  15   4   2        3.56        2.73      1.20 o
  16   4   2       40.57       39.85      2.43 o
  17   4   2        5.78        5.82      1.48 o
  18   4   2        2.07        4.52      1.53 o
  19   4   2      112.25      114.72      7.29 o
 -20   5   2        8.35        8.09      1.61 o
 -19   5   2       48.67       45.92      3.74 o
 -18   5   2       27.31       27.48      1.60 o
 -17   5   2        4.21        3.45      1.00 o
 -16   5   2        7.27        6.95      0.80 o
 -15   5   2      134.59      134.11      2.86 o
 -14   5   2       14.19       12.54      0.82 o
 -13   5   2       11.43       10.01      0.70 o
 -12   5   2      249.13      248.15      2.95 o
 -11   5   2       23.94       26.22      0.79 o
 -10   5   2      482.70      486.86      4.17 o
  -9   5   2      119.62      107.96      1.50 o
  -8   5   2      323.87      343.67      3.02 o
  -7   5   2      922.77      879.73      6.91 o
  -6   5   2      823.14      831.78      6.93 o
  -5   5   2      926.13      916.54      7.65 o
  -4   5   2      485.44      513.94      5.64 o
  -3   5   2      162.72      195.90      2.30 o
  -2   5   2      501.64      527.16      5.75 o
  -1   5   2       85.20       78.34      1.41 o
   0   5   2        1.53        0.14      0.32 o
   1   5   2       26.84       25.65      0.77 o
   2   5   2       28.06       30.36      0.82 o
   3   5   2      966.30     1053.04     10.33 o
   4   5   2       43.51       58.23      0.96 o
   5   5   2      689.16      733.84      7.33 o
   6   5   2      293.16      289.95      3.96 o
   7   5   2      318.32      309.42      3.41 o
   8   5   2      161.06      155.45      2.00 o
   9   5   2      394.49      398.03      4.82 o
  10   5   2       21.93       19.51      0.88 o
  11   5   2       20.59       21.93      0.96 o
  12   5   2      117.52      112.73      2.16 o
  13   5   2        5.03        5.85      0.74 o
  14   5   2       10.07       10.50      3.58 o
  15   5   2       67.33       70.22      5.27 o
  16   5   2        0.26       -1.09      1.10 o
  17   5   2       48.97       54.12      2.77 o
  18   5   2       56.98       57.16      2.91 o
  19   5   2        1.74        0.43      2.63 o
 -19   6   2      162.53      165.66     13.93 o
 -18   6   2        3.13        2.44      0.89 o
 -17   6   2       12.16       11.75      1.06 o
 -16   6   2        1.50        0.97      0.76 o
 -15   6   2       22.81       22.32      1.11 o
 -14   6   2       44.47       42.44      1.28 o
 -13   6   2       75.17       81.76      2.01 o
 -12   6   2       35.89       35.56      1.05 o
 -11   6   2      116.41      120.51      1.61 o
 -10   6   2        9.22        7.26      0.50 o
  -9   6   2      536.80      551.60      4.64 o
  -8   6   2       71.79       61.16      0.96 o
  -7   6   2      440.94      430.83      3.51 o
  -6   6   2      212.10      175.41      2.22 o
  -5   6   2       17.45       15.71      0.56 o
  -4   6   2       72.84       77.22      1.17 o
  -3   6   2        5.98        2.22      0.36 o
  -2   6   2        9.36        8.73      0.55 o
  -1   6   2      263.07      284.21      4.19 o
   0   6   2        2.27        2.69      0.51 o
   1   6   2      137.80      167.21      2.11 o
   2   6   2      224.24      220.36      2.80 o
   3   6   2      379.14      352.85      3.82 o
   4   6   2        3.44        3.22      0.41 o
   5   6   2      221.91      217.51      2.82 o
   6   6   2       69.33       67.35      1.59 o
   7   6   2       25.19       28.31      1.13 o
   8   6   2      823.64      819.21      8.27 o
   9   6   2      590.91      587.35      6.14 o
  10   6   2       54.46       52.26      1.34 o
  11   6   2      234.09      220.33      3.48 o
  12   6   2       37.88       35.04      1.48 o
  13   6   2        6.83        5.84      0.84 o
  14   6   2       82.92       81.89      4.14 o
  15   6   2        5.14        3.92      1.78 o
  16   6   2       32.81       30.37      3.47 o
  17   6   2      181.18      185.07      5.09 o
  18   6   2       85.80       79.61      3.38 o
 -19   7   2        0.26        0.45      2.06 o
 -18   7   2        0.20       -0.57      1.02 o
 -17   7   2        0.44        0.26      0.82 o
 -16   7   2       35.71       36.52      1.74 o
 -15   7   2       74.86       68.11      1.70 o
 -14   7   2      206.41      215.86      3.04 o
 -13   7   2       32.86       31.03      1.13 o
 -12   7   2        3.31        6.17      0.63 o
 -11   7   2      190.97      184.62      2.25 o
 -10   7   2        1.20        1.32      0.43 o
  -9   7   2      125.69      114.69      1.43 o
  -8   7   2       60.86       47.62      0.95 o
  -7   7   2      430.49      387.14      3.47 o
  -6   7   2       15.52       19.93      0.67 o
  -5   7   2       28.60       23.20      0.76 o
  -4   7   2       31.61       34.89      0.85 o
  -3   7   2       35.08       30.32      0.87 o
  -2   7   2      290.84      280.51      3.07 o
  -1   7   2       22.19       20.43      0.69 o
   1   7   2      180.26      173.67      2.74 o
   2   7   2      316.43      305.35      3.86 o
   3   7   2      271.11      271.37      3.47 o
   4   7   2      325.29      329.79      3.70 o
   5   7   2        0.34        0.42      0.41 o
   6   7   2     1504.94     1458.87     14.22 o
   7   7   2       10.55       12.84      0.65 o
   8   7   2        2.44        2.99      0.64 o
   9   7   2      190.22      177.36      2.56 o
  10   7   2      131.25      119.52      1.96 o
  11   7   2       53.50       50.67      1.56 o
  12   7   2        0.36       -0.21      0.74 o
  13   7   2       85.85       84.15      2.23 o
  14   7   2      154.43      153.21      3.44 o
  15   7   2        2.21        2.02      1.29 o
  16   7   2        2.29        0.73      1.25 o
  17   7   2      101.32      101.91      3.62 o
  18   7   2        8.96        7.51      1.62 o
 -18   8   2        1.77        4.07      1.41 o
 -17   8   2       12.57       14.79      1.41 o
 -16   8   2        4.85        4.92      1.16 o
 -15   8   2        1.42        0.47      0.92 o
 -14   8   2       57.87       56.88      1.75 o
 -13   8   2       44.17       43.14      2.63 o
 -12   8   2       22.61       20.88      1.17 o
 -11   8   2       87.54       86.76      1.80 o
 -10   8   2       46.83       49.66      1.19 o
  -9   8   2       63.07       70.53      1.26 o
  -8   8   2      121.30      115.81      1.52 o
  -7   8   2      244.63      204.26      2.12 o
  -6   8   2      104.70      108.29      1.36 o
  -5   8   2       75.06       82.18      1.78 o
  -4   8   2       14.45       18.07      0.66 o
  -3   8   2        3.83        1.96      0.37 o
  -2   8   2      832.81      797.52      6.89 o
  -1   8   2       42.38       43.22      0.87 o
   0   8   2       15.38       12.93      0.55 o
   1   8   2      965.71      959.82      9.13 o
   2   8   2     1025.89     1015.40      9.62 o
   3   8   2      722.88      707.55      6.90 o
   4   8   2      288.72      291.90      3.48 o
   5   8   2      154.78      156.37      2.32 o
   6   8   2        1.85        0.35      0.48 o
   7   8   2      905.52      832.61      9.30 o
   8   8   2       38.34       35.46      1.13 o
   9   8   2       35.69       28.63      1.08 o
  10   8   2        0.77        0.01      0.53 o
  11   8   2       38.24       39.67      2.22 o
  12   8   2       25.13       26.53      1.29 o
  13   8   2        4.93        5.83      0.95 o
  14   8   2        0.00       -0.01      1.54 o
  15   8   2       48.63       44.90      2.55 o
  16   8   2       19.17       18.53      1.95 o
  17   8   2       11.96        9.61      1.66 o
 -18   9   2       37.00       35.60      2.28 o
 -17   9   2       11.08       10.27      1.65 o
 -16   9   2        2.94        2.59      1.44 o
 -15   9   2        2.22        1.04      1.06 o
 -14   9   2        2.02        1.50      0.91 o
 -13   9   2        1.60        0.61      0.83 o
 -12   9   2       20.00       18.03      1.19 o
 -11   9   2        9.60        8.09      0.98 o
 -10   9   2      184.20      181.05      2.78 o
  -9   9   2      231.52      226.41      2.96 o
  -8   9   2        1.31        2.16      0.50 o
  -7   9   2        5.56        5.41      0.56 o
  -6   9   2        8.38       12.24      0.55 o
  -5   9   2       74.36       73.03      1.18 o
  -4   9   2      102.06       79.49      1.29 o
  -3   9   2        0.10        0.57      0.38 o
  -2   9   2      655.05      684.60      6.06 o
  -1   9   2      238.75      207.42      2.26 o
   0   9   2        0.06        0.33      0.41 o
   1   9   2     1376.44     1352.11     12.69 o
   2   9   2      435.19      427.24      4.48 o
   3   9   2       14.09       16.23      0.70 o
   4   9   2       44.05       56.26      1.24 o
   5   9   2      171.05      164.18      2.34 o
   6   9   2       18.60       13.69      0.78 o
   7   9   2      363.15      350.46      4.19 o
   8   9   2       26.91       26.65      1.17 o
   9   9   2        6.92        6.51      0.71 o
  10   9   2      104.34       98.10      1.90 o
  11   9   2       63.57       66.01      1.55 o
  12   9   2       12.21       11.63      1.03 o
  13   9   2        3.15        3.26      1.07 o
  14   9   2        1.40        1.83      0.91 o
  15   9   2        0.40        0.60      1.22 o
  16   9   2       19.40       15.85      1.77 o
  17   9   2       13.03       15.01      1.90 o
 -17  10   2        0.00        0.82      1.40 o
 -16  10   2       22.94       21.77      1.65 o
 -15  10   2        0.58        0.85      1.11 o
 -14  10   2       10.55        8.07      1.26 o
 -13  10   2        5.38        6.92      1.31 o
 -12  10   2       13.14       14.88      1.17 o
 -11  10   2        2.61        3.15      0.88 o
 -10  10   2       14.09       15.48      1.27 o
  -9  10   2        3.34        4.27      0.92 o
  -8  10   2        6.11        6.91      0.67 o
  -7  10   2      149.54      159.51      2.06 o
  -6  10   2        2.43        3.92      0.56 o
  -5  10   2        0.26        0.06      0.47 o
  -4  10   2      259.28      226.61      2.60 o
  -3  10   2        8.22        5.89      0.51 o
  -2  10   2       40.30       34.49      0.89 o
  -1  10   2       73.98       76.60      1.33 o
   0  10   2      149.79      139.62      1.95 o
   1  10   2        0.37        0.31      0.46 o
   2  10   2       29.23       26.63      1.09 o
   3  10   2       50.78       46.00      1.29 o
   4  10   2      511.31      461.93      5.26 o
   5  10   2       21.15       25.07      0.98 o
   6  10   2       51.08       55.80      1.37 o
   7  10   2        0.90        0.85      0.56 o
   8  10   2        6.04        6.28      0.70 o
   9  10   2        7.01        6.82      0.72 o
  10  10   2        3.84        2.84      0.66 o
  11  10   2      245.28      246.79      3.35 o
  12  10   2        4.55        2.75      0.99 o
  13  10   2       18.35       17.30      1.33 o
  14  10   2        6.70        6.87      1.12 o
  15  10   2       80.85       76.37      3.08 o
  16  10   2       46.32       40.46      2.55 o
 -16  11   2       60.39       66.40      2.97 o
 -15  11   2        0.49        2.45      1.19 o
 -14  11   2      128.48      121.59      3.15 o
 -13  11   2        2.08        1.67      1.12 o
 -12  11   2      125.32      133.14      3.02 o
 -11  11   2       24.62       26.73      1.42 o
 -10  11   2        2.21        1.16      0.99 o
  -9  11   2      311.90      299.63      5.05 o
  -8  11   2       63.73       74.27      1.64 o
  -7  11   2       63.93       60.38      1.47 o
  -6  11   2        1.62        1.58      0.56 o
  -5  11   2      310.39      289.22      3.61 o
  -4  11   2        9.73       10.87      0.85 o
  -3  11   2      104.59      125.56      2.05 o
  -2  11   2       54.41       48.81      1.10 o
  -1  11   2       63.07       50.33      1.12 o
   0  11   2       72.11       75.73      1.43 o
   1  11   2       24.61       24.23      0.91 o
   2  11   2       81.70       84.68      1.53 o
   3  11   2       51.06       41.14      1.21 o
   4  11   2       49.25       51.48      1.32 o
   5  11   2      311.25      286.04      3.67 o
   6  11   2       11.53       11.24      0.80 o
   7  11   2       70.64       72.80      1.67 o
   8  11   2      198.46      193.86      2.85 o
   9  11   2        2.47        2.41      0.81 o
  10  11   2       42.77       45.41      1.40 o
  11  11   2      161.16      160.12      2.70 o
  12  11   2       53.88       60.67      2.13 o
  13  11   2      146.33      150.87      4.61 o
  14  11   2        1.53        0.60      1.00 o
  15  11   2      140.76      143.73      4.31 o
 -15  12   2      114.55      117.05      5.48 o
 -14  12   2        4.09        5.19      1.30 o
 -13  12   2        1.27       -0.31      1.16 o
 -12  12   2      222.76      222.48      4.53 o
 -11  12   2       61.55       63.45      2.84 o
 -10  12   2       37.72       35.60      1.85 o
  -9  12   2        2.51        1.68      1.01 o
  -8  12   2        0.82       -0.75      0.91 o
  -7  12   2      117.40      116.39      2.13 o
  -6  12   2        0.53        0.95      0.67 o
  -5  12   2       27.06       24.07      1.07 o
  -4  12   2       60.17       55.65      1.54 o
  -3  12   2       94.87       84.70      1.82 o
  -2  12   2        0.58        0.52      0.62 o
  -1  12   2       59.45       60.72      1.65 o
   0  12   2      115.43      110.61      1.80 o
   1  12   2      203.83      199.23      2.75 o
   2  12   2       18.21       17.15      0.88 o
   3  12   2        2.57        2.75      0.62 o
   4  12   2      270.78      259.89      3.47 o
   5  12   2        0.10        0.15      0.60 o
   6  12   2       50.02       55.09      1.45 o
   7  12   2        0.48        0.26      0.62 o
   8  12   2        4.03        5.59      0.77 o
   9  12   2       25.31       27.39      1.18 o
  10  12   2        9.14        8.33      0.96 o
  11  12   2       39.55       43.68      1.72 o
  12  12   2       48.69       52.04      2.04 o
  13  12   2       34.14       35.05      1.82 o
  14  12   2        2.32        4.03      3.21 o
 -14  13   2       58.60       49.94      2.79 o
 -13  13   2       13.59       11.58      1.49 o
 -12  13   2        0.96        1.10      1.20 o
 -11  13   2      147.72      152.06      6.71 o
 -10  13   2        3.66        2.64      1.61 o
  -9  13   2       11.65       11.87      1.73 o
  -8  13   2       66.00       67.57      2.29 o
  -7  13   2      351.99      352.24      7.53 o
  -6  13   2       96.01       94.52      1.94 o
  -5  13   2      111.03      115.81      2.36 o
  -4  13   2       32.54       31.67      1.35 o
  -3  13   2       22.96       23.75      1.21 o
  -2  13   2        3.03        4.69      0.76 o
  -1  13   2        0.12       -0.14      0.67 o
   0  13   2        5.53        5.65      0.80 o
   1  13   2       44.42       45.26      1.56 o
   2  13   2       12.23       12.16      1.04 o
   3  13   2       38.88       38.28      1.28 o
   4  13   2       47.89       49.74      1.41 o
   5  13   2       53.62       55.58      1.49 o
   6  13   2       49.96       51.97      1.46 o
   7  13   2        3.07        4.25      0.76 o
   8  13   2       45.32       45.50      1.90 o
   9  13   2       42.53       47.68      1.66 o
  10  13   2        1.47        2.12      0.84 o
  11  13   2       23.50       21.95      1.52 o
  12  13   2        7.80        9.03      1.73 o
  13  13   2       30.40       33.93      2.27 o
 -13  14   2       13.80       10.42      1.89 o
 -12  14   2       36.68       38.64      2.60 o
 -11  14   2        8.15        8.48      1.77 o
 -10  14   2       15.52       15.69      2.31 o
  -9  14   2      157.13      156.06      4.49 o
  -8  14   2       29.13       27.60      2.19 o
  -7  14   2       84.00       87.12      3.27 o
  -6  14   2       13.17       12.70      1.53 o
  -5  14   2        8.93       10.44      1.07 o
  -4  14   2      250.42      240.42      5.05 o
  -3  14   2        8.16        8.32      0.96 o
  -2  14   2      104.11      106.32      2.37 o
  -1  14   2        4.16        5.50      1.40 o
   0  14   2       53.06       51.96      1.76 o
   1  14   2       38.23       37.03      1.55 o
   2  14   2       63.14       62.31      1.89 o
   3  14   2        0.10        1.13      0.81 o
   4  14   2       14.42       12.60      1.14 o
   5  14   2        5.36        5.19      1.08 o
   6  14   2      344.24      343.71      6.11 o
   7  14   2        7.52        6.75      1.21 o
   8  14   2      463.20      477.23      7.88 o
   9  14   2        0.37       -0.72      0.98 o
  10  14   2        8.97        7.55      1.24 o
  11  14   2        5.30        5.11      2.12 o
  12  14   2       10.35       10.21      2.55 o
 -11  15   2        8.33        6.45      1.77 o
 -10  15   2       44.10       51.79      6.27 o
  -9  15   2        0.02        1.64      1.52 o
  -8  15   2       35.13       37.80      2.51 o
  -7  15   2        0.28       -0.41      1.47 o
  -6  15   2       97.02      105.41      4.63 o
  -5  15   2      360.17      350.83      6.36 o
  -4  15   2       17.08       20.16      2.79 o
  -3  15   2        5.56        3.31      1.41 o
  -2  15   2       67.44       68.37      2.21 o
  -1  15   2        5.02        2.84      1.74 o
   0  15   2      107.58      102.93      2.93 o
   1  15   2        7.32        7.68      1.21 o
   2  15   2      152.89      146.37      3.56 o
   3  15   2        6.63        5.43      1.22 o
   4  15   2        0.01        0.24      1.01 o
   5  15   2        6.79        4.43      1.45 o
   6  15   2       62.48       70.02      2.48 o
   7  15   2       14.33       13.16      1.46 o
   8  15   2       18.20       19.69      1.62 o
   9  15   2       10.89        8.84      1.63 o
  10  15   2        0.04       -0.34      1.50 o
  -9  16   2       10.19       10.39      3.13 o
  -8  16   2      200.28      207.84      5.54 o
  -7  16   2        0.00       -1.18      1.52 o
  -6  16   2       15.61       20.33      2.16 o
  -5  16   2      273.51      276.32     10.08 o
  -4  16   2      218.93      223.81      5.91 o
  -3  16   2       76.50       84.48      3.53 o
  -2  16   2       33.56       35.14      2.50 o
  -1  16   2        2.98        4.20      1.56 o
   0  16   2       27.11       27.41      2.46 o
   1  16   2       24.32       23.80      1.77 o
   2  16   2        2.03        2.10      1.19 o
   3  16   2        3.19        3.58      1.20 o
   4  16   2       70.75       70.65      3.47 o
   5  16   2       34.80       40.72      2.11 o
   6  16   2        0.54        2.77      1.58 o
   7  16   2       15.31       15.15      1.88 o
   8  16   2       11.33       14.49      1.91 o
  -6  17   2       11.81       11.77      1.98 o
  -5  17   2        2.07        0.44      1.64 o
  -4  17   2       60.47       66.44      4.47 o
  -3  17   2       26.04       31.14      3.45 o
  -2  17   2       17.34       18.49      2.09 o
  -1  17   2       40.96       42.34      2.30 o
   0  17   2       67.30       67.62      2.86 o
   1  17   2       11.45       12.42      1.57 o
   2  17   2        0.19        0.29      1.28 o
   3  17   2       25.36       26.79      2.50 o
   4  17   2        1.75        0.50      1.38 o
   5  17   2        6.79        6.30      1.65 o
 -20   1   3        5.71        4.76      1.43 o
 -19   1   3       32.19       31.34      1.76 o
 -18   1   3       10.55       10.26      1.49 o
 -17   1   3       12.15       13.28      0.82 o
 -16   1   3        0.67        0.79      0.55 o
 -15   1   3        6.33        6.91      0.59 o
 -14   1   3       92.84       97.69      1.47 o
 -13   1   3       49.14       56.03      1.04 o
 -12   1   3       88.00       78.52      1.22 o
 -11   1   3      378.40      338.85      2.98 o
 -10   1   3        7.02        9.47      0.44 o
  -9   1   3      120.30      108.48      1.09 o
  -8   1   3       33.25       42.94      0.70 o
  -7   1   3       52.52       54.25      0.65 o
  -6   1   3      601.19      662.90      5.66 o
  -5   1   3       20.45       15.86      0.47 o
  -4   1   3     1477.29     1590.80     14.36 o
  -3   1   3        7.75        8.44      0.50 o
  -2   1   3        2.25        4.15      1.03 o
  -1   1   3      709.76      828.30     14.87 o
   0   1   3     3410.57     3711.34     64.14 o
   1   1   3     1736.96     1770.45     25.22 o
   2   1   3      563.65      672.32      8.34 o
   3   1   3        4.08        4.66      0.51 o
   4   1   3      631.48      657.71     12.07 o
   5   1   3      553.88      563.04     11.39 o
   6   1   3      150.15      151.33      3.11 o
   7   1   3       60.68       29.94      1.60 o
   8   1   3      375.99      385.31      7.12 o
   9   1   3       89.03       71.58      2.16 o
  10   1   3        3.63        3.52      0.87 o
  11   1   3       11.96       12.02      1.21 o
  12   1   3       52.05       54.58      2.25 o
  13   1   3       24.82       27.48      3.17 o
  14   1   3      110.08      105.14      3.42 o
  15   1   3       54.03       58.58      4.42 o
  16   1   3      208.46      214.82      6.18 o
  17   1   3        3.89        3.60      5.04 o
  18   1   3      101.37      110.53      4.17 o
  19   1   3        2.35        0.48      2.25 o
 -20   2   3        8.73        6.90      1.47 o
 -19   2   3       10.88       11.77      1.17 o
 -18   2   3        0.47       -0.60      0.72 o
 -17   2   3       76.60       80.81      1.67 o
 -16   2   3      179.92      177.03      2.18 o
 -15   2   3       18.04       18.94      0.78 o
 -14   2   3       61.17       57.05      1.16 o
 -13   2   3       48.63       45.91      1.03 o
 -12   2   3       23.63       19.59      0.78 o
 -11   2   3      193.54      161.12      2.06 o
 -10   2   3      166.96      145.73      1.57 o
  -9   2   3      264.77      237.54      2.18 o
  -8   2   3      141.46      129.04      1.26 o
  -7   2   3      153.70      159.49      1.79 o
  -6   2   3      756.75      746.94      6.40 o
  -5   2   3       84.19       72.36      0.99 o
  -4   2   3       24.62       23.85      1.76 o
  -3   2   3      389.56      395.74      5.62 o
  -2   2   3     1136.29     1230.69     14.68 o
  -1   2   3      757.26      812.12     10.09 o
   0   2   3      324.32      302.27      4.05 o
   1   2   3      536.58      547.06      7.92 o
   2   2   3      204.99      180.80      3.44 o
   3   2   3        3.41        4.70      0.55 o
   4   2   3      837.74      872.82     33.68 o
   5   2   3       23.74       23.07      0.82 o
   6   2   3       33.99       36.99      1.08 o
   7   2   3      380.08      375.71     11.79 o
   8   2   3      330.54      339.63      5.34 o
   9   2   3        2.16        1.07      1.18 o
  10   2   3       65.51       61.40      2.14 o
  11   2   3      592.13      604.58     11.13 o
  12   2   3        0.81        1.92      0.96 o
  13   2   3      232.70      223.97      5.27 o
  14   2   3       15.08       11.93      1.50 o
  15   2   3       20.96       22.80      1.97 o
  16   2   3       21.32       21.76      2.03 o
  17   2   3       74.71       74.69      3.33 o
  18   2   3        1.82       -0.27      1.84 o
  19   2   3       38.05       35.78      3.95 o
 -20   3   3        4.19        5.48      1.43 o
 -19   3   3        0.58        2.56      0.95 o
 -18   3   3       56.65       60.12      1.49 o
 -17   3   3       27.86       27.31      1.05 o
 -16   3   3      148.99      147.35      2.21 o
 -15   3   3       37.36       37.54      1.07 o
 -14   3   3        7.69        7.25      0.60 o
 -13   3   3       34.96       33.63      1.30 o
 -12   3   3       66.48       82.07      1.30 o
 -11   3   3        3.68        4.28      0.47 o
 -10   3   3        0.04        0.80      0.34 o
  -9   3   3      671.85      683.21      5.56 o
  -8   3   3      188.16      199.27      1.89 o
  -7   3   3      682.86      667.53      5.96 o
  -6   3   3      146.15      146.30      1.61 o
  -5   3   3     1055.69     1137.25     10.60 o
  -4   3   3      143.52      138.23      2.26 o
  -2   3   3     2344.10     2325.82     22.60 o
  -1   3   3      693.19      808.01      8.08 o
   0   3   3     3079.44     3220.12     38.08 o
   1   3   3      188.40      220.06      2.96 o
   2   3   3       36.33       32.07      0.73 o
   3   3   3        6.90        6.44      0.42 o
   4   3   3      636.55      669.98      9.44 o
   5   3   3      459.10      570.37      8.20 o
   6   3   3      194.19      195.95      3.28 o
   7   3   3      106.11       98.11      2.35 o
   8   3   3       82.23       78.44      1.83 o
   9   3   3        5.64        4.15      0.78 o
  10   3   3        1.30        0.74      0.79 o
  11   3   3      572.31      572.66     10.65 o
  12   3   3      251.21      252.16      5.63 o
  13   3   3       35.53       36.69      2.07 o
  14   3   3       16.56       18.28      1.72 o
  15   3   3       61.61       63.04      4.55 o
  16   3   3       12.49       12.23      1.70 o
  17   3   3        0.37        0.76      1.83 o
  18   3   3        3.41        2.88      1.46 o
  19   3   3       86.69       87.94      4.32 o
 -20   4   3        0.01       -0.97      1.85 o
 -19   4   3      108.06      113.98      2.39 o
 -18   4   3       12.87       12.76      0.91 o
 -17   4   3       60.69       61.99      1.42 o
 -16   4   3      218.71      214.22      2.74 o
 -15   4   3       27.41       24.68      1.03 o
 -14   4   3       82.96       81.04      1.42 o
 -13   4   3       97.39       92.05      1.42 o
 -12   4   3      242.94      241.18      2.61 o
 -11   4   3      208.32      216.19      2.08 o
 -10   4   3       53.15       56.91      0.92 o
  -9   4   3     1292.97     1273.74      9.86 o
  -8   4   3       14.54       14.85      0.51 o
  -7   4   3       56.72       50.29      0.88 o
  -6   4   3       81.54       84.92      1.12 o
  -5   4   3     1688.28     1787.94     15.43 o
  -4   4   3      230.42      244.60      2.50 o
  -3   4   3     1385.50     1479.71     14.15 o
  -2   4   3     1268.77     1308.57     16.06 o
  -1   4   3       33.66       38.83      0.93 o
   0   4   3       33.57       38.23      0.76 o
   1   4   3      257.80      251.66      3.44 o
   2   4   3     1255.28     1378.70     16.61 o
   3   4   3      873.27      892.70     10.92 o
   4   4   3      761.10      846.94     10.21 o
   5   4   3       16.28       16.75      0.65 o
   6   4   3      686.29      732.49      8.97 o
   7   4   3      280.83      277.56      3.75 o
   8   4   3       77.82       72.02      1.83 o
   9   4   3        0.06       -0.10      0.58 o
  10   4   3        2.80        4.26      0.91 o
  11   4   3       15.34       16.99      1.97 o
  12   4   3       74.54       75.45      2.72 o
  13   4   3        1.81        2.67      1.08 o
  14   4   3      160.16      155.39      3.50 o
  15   4   3      157.28      154.77      3.63 o
  16   4   3       45.01       40.47      2.50 o
  17   4   3        0.18        2.90      1.38 o
  18   4   3        4.97        3.49      1.49 o
  19   4   3        0.09        0.31      2.28 o
 -20   5   3      183.51      195.02      7.25 o
 -19   5   3       26.70       29.58      2.03 o
 -18   5   3       10.99       14.89      1.87 o
 -17   5   3       75.21       78.47      1.64 o
 -16   5   3      100.83      101.10      1.75 o
 -15   5   3      160.05      164.91      2.47 o
 -14   5   3        0.81       -0.12      0.59 o
 -13   5   3        8.91       10.53      0.70 o
 -12   5   3       17.74       17.70      0.67 o
 -11   5   3      362.38      359.25      3.25 o
 -10   5   3       56.10       59.11      0.96 o
  -9   5   3        2.26        2.17      0.43 o
  -8   5   3       21.30       19.63      0.65 o
  -7   5   3      221.07      223.31      2.37 o
  -6   5   3     1161.62     1175.11     10.37 o
  -5   5   3        2.19        2.73      0.46 o
  -4   5   3      262.67      280.45      2.70 o
  -3   5   3       94.55       88.96      1.32 o
  -2   5   3      196.71      218.35      2.41 o
  -1   5   3       12.54       23.84      1.30 o
   0   5   3      128.66      113.35      1.81 o
   1   5   3      447.53      494.95      5.64 o
   2   5   3       43.76       41.21      0.84 o
   3   5   3      128.75      148.01      1.98 o
   4   5   3      985.84     1003.62     12.11 o
   5   5   3       40.57       36.59      0.99 o
   6   5   3       99.11       96.78      1.55 o
   7   5   3       16.37       20.71      0.78 o
   8   5   3      414.71      399.39      4.75 o
   9   5   3      450.15      434.64      5.15 o
  10   5   3        7.07        9.90      0.92 o
  11   5   3      755.41      717.84     10.59 o
  12   5   3       29.64       34.85      1.61 o
  13   5   3       43.55       47.48      1.87 o
  14   5   3       44.78       47.37      2.00 o
  15   5   3       27.67       25.91      2.02 o
  16   5   3       59.65       57.79      2.78 o
  17   5   3        7.27        9.53      1.65 o
  18   5   3        1.13        2.77      1.47 o
 -19   6   3       59.12       63.67      4.76 o
 -18   6   3        1.39        1.49      0.83 o
 -17   6   3        0.52        0.71      0.80 o
 -16   6   3       51.64       52.10      1.48 o
 -15   6   3      182.52      190.03      3.13 o
 -14   6   3        2.99        4.94      1.09 o
 -13   6   3        5.72        7.32      0.84 o
 -12   6   3       53.87       58.61      1.39 o
 -11   6   3      336.89      331.66      3.57 o
 -10   6   3        2.67        2.53      0.55 o
  -9   6   3      354.78      333.02      3.75 o
  -8   6   3       82.63       85.33      1.34 o
  -7   6   3       26.74       19.76      0.59 o
  -6   6   3      578.65      603.15      5.65 o
  -5   6   3        2.69        5.14      0.46 o
  -4   6   3      130.02      125.57      1.64 o
  -3   6   3        8.70        8.11      0.55 o
  -2   6   3     1191.34     1258.77     14.47 o
  -1   6   3      160.20      155.39      2.87 o
   0   6   3      862.44      899.18      9.10 o
   1   6   3      347.94      361.36      4.29 o
   2   6   3       44.09       41.30      0.97 o
   3   6   3      114.19      114.02      2.60 o
   4   6   3        0.03        0.20      0.37 o
   5   6   3        2.13        1.99      0.38 o
   6   6   3       98.34       98.76      1.41 o
   7   6   3      177.60      158.74      2.31 o
   8   6   3        1.56        1.71      0.65 o
   9   6   3      116.62      124.75      2.01 o
  10   6   3       22.85       19.57      0.87 o
  11   6   3      189.56      171.40      3.46 o
  12   6   3       14.45       15.05      1.20 o
  13   6   3       19.81       17.88      1.59 o
  14   6   3      102.84      106.22      3.42 o
  15   6   3       37.28       41.21      2.37 o
  16   6   3      250.12      248.98      6.09 o
  17   6   3       47.38       47.98      2.70 o
  18   6   3        0.01       -0.54      1.31 o
 -19   7   3      152.86      159.98      4.37 o
 -18   7   3       39.30       44.21      2.85 o
 -17   7   3       24.87       22.66      1.22 o
 -16   7   3       25.61       25.87      1.23 o
 -15   7   3      121.27      114.53      2.10 o
 -14   7   3       62.47       64.75      1.76 o
 -13   7   3        0.75        1.02      0.74 o
 -12   7   3        5.22        3.09      0.67 o
 -11   7   3      407.03      413.82      4.31 o
 -10   7   3      133.03      136.82      2.08 o
  -9   7   3      341.29      320.13      4.53 o
  -8   7   3       20.96       33.84      0.80 o
  -7   7   3      646.10      625.11      6.44 o
  -6   7   3      436.97      379.56      4.18 o
  -5   7   3       17.32       19.91      0.78 o
  -4   7   3      147.06      131.82      2.08 o
  -3   7   3      253.90      249.09      2.74 o
  -2   7   3     2194.16     2186.60     22.55 o
  -1   7   3       15.01       15.03      0.86 o
   0   7   3       80.39       81.02      1.33 o
   1   7   3      477.28      468.67      4.73 o
   2   7   3      131.07      131.64      1.80 o
   3   7   3      169.65      169.94      2.14 o
   4   7   3       87.63       88.57      1.40 o
   5   7   3       94.39       88.74      1.40 o
   6   7   3       99.44      104.46      1.58 o
   7   7   3      139.74      138.65      1.90 o
   8   7   3      288.12      274.42      3.64 o
   9   7   3        0.00       -0.49      0.49 o
  10   7   3       27.18       28.83      1.61 o
  11   7   3       10.80       10.54      0.87 o
  12   7   3       15.64       18.67      1.87 o
  13   7   3       41.64       43.68      3.48 o
  14   7   3       66.17       70.97      2.84 o
  15   7   3        0.49       -1.28      1.28 o
  16   7   3        0.22        1.14      1.27 o
  17   7   3        0.27        0.43      1.31 o
 -18   8   3        0.58       -0.67      1.34 o
 -17   8   3       24.96       27.27      1.73 o
 -16   8   3        8.74        8.83      0.95 o
 -15   8   3        0.04        0.17      0.75 o
 -14   8   3      165.28      158.15      2.49 o
 -13   8   3       28.43       28.43      1.10 o
 -12   8   3       14.10       14.53      1.06 o
 -11   8   3       16.20       15.82      0.80 o
 -10   8   3       64.00       62.11      1.39 o
  -9   8   3       53.22       48.69      1.00 o
  -8   8   3        6.21       10.93      0.69 o
  -7   8   3      469.98      429.51      4.75 o
  -6   8   3      141.64      129.92      2.62 o
  -5   8   3       17.96       12.44      0.71 o
  -4   8   3      317.12      302.53      3.49 o
  -3   8   3       22.24       24.85      0.86 o
  -2   8   3       43.10       38.53      1.00 o
  -1   8   3      405.50      374.20      4.33 o
   0   8   3       47.10       49.82      1.12 o
   1   8   3      216.61      200.47      2.61 o
   2   8   3      767.55      763.84      8.90 o
   3   8   3     1645.63     1609.23     15.64 o
   4   8   3       20.82       19.00      0.76 o
   5   8   3      192.80      181.87      2.37 o
   6   8   3       43.71       43.40      1.16 o
   7   8   3        0.11        0.25      0.47 o
   8   8   3       78.69       74.89      1.76 o
   9   8   3        1.39        0.57      0.60 o
  10   8   3       16.36       15.17      0.98 o
  11   8   3      139.79      129.17      3.42 o
  12   8   3       77.64       73.97      2.74 o
  13   8   3       77.24       79.61      2.93 o
  14   8   3        5.47        5.67      1.35 o
  15   8   3       10.02        8.81      1.53 o
  16   8   3       14.40       14.00      1.75 o
  17   8   3       74.05       72.81      3.55 o
 -18   9   3       12.48       11.50      2.32 o
 -17   9   3        0.91       -0.21      1.14 o
 -16   9   3        0.72        0.77      0.98 o
 -15   9   3        4.96        3.19      0.80 o
 -14   9   3       28.93       28.10      1.20 o
 -13   9   3       28.58       29.10      1.09 o
 -12   9   3       21.58       22.39      1.28 o
 -11   9   3        8.87        8.71      0.98 o
 -10   9   3        3.48        4.56      1.05 o
  -9   9   3        1.44        0.59      0.56 o
  -8   9   3       15.19       12.86      0.76 o
  -7   9   3       47.09       42.46      1.49 o
  -6   9   3      224.33      224.16      2.91 o
  -5   9   3      381.14      357.61      4.18 o
  -4   9   3      644.40      616.84      6.43 o
  -3   9   3        8.78        5.20      0.58 o
  -2   9   3       18.26       12.14      0.88 o
  -1   9   3      840.51      806.12      7.88 o
   0   9   3      211.32      189.70      2.63 o
   1   9   3      363.65      362.40      3.92 o
   2   9   3       76.86       74.46      1.43 o
   3   9   3      653.55      612.84      6.62 o
   4   9   3      542.88      509.05      5.65 o
   5   9   3      690.68      657.90      7.09 o
   6   9   3      340.83      319.04      4.07 o
   7   9   3        1.83        1.40      0.56 o
   8   9   3       12.25       13.48      0.85 o
   9   9   3       57.26       53.92      1.78 o
  10   9   3      136.21      126.11      2.50 o
  11   9   3       18.41       14.64      1.04 o
  12   9   3       13.12       10.31      1.01 o
  13   9   3        1.20        1.88      1.11 o
  14   9   3        0.94        1.55      2.84 o
  15   9   3       34.71       35.24      2.78 o
  16   9   3       26.06       20.84      4.37 o
 -17  10   3       60.72       59.74      2.88 o
 -16  10   3       29.63       26.78      1.79 o
 -15  10   3       77.08       80.36      2.63 o
 -14  10   3       23.76       22.02      1.63 o
 -13  10   3       32.76       34.95      1.54 o
 -12  10   3       47.75       49.55      2.39 o
 -11  10   3       18.92       20.29      1.26 o
 -10  10   3      184.23      186.29      2.73 o
  -9  10   3       18.37       14.58      0.85 o
  -8  10   3        0.91        0.09      0.55 o
  -7  10   3       12.04       14.31      0.74 o
  -6  10   3       10.13        9.58      0.66 o
  -5  10   3      192.73      193.00      2.41 o
  -4  10   3        1.06        0.56      0.47 o
  -3  10   3      167.45      141.87      2.38 o
  -2  10   3      250.20      237.54      2.76 o
  -1  10   3      391.71      350.58      3.90 o
   0  10   3       37.70       35.68      1.03 o
   1  10   3      696.84      671.49      6.76 o
   2  10   3      327.95      312.11      3.81 o
   3  10   3      110.07      102.28      1.78 o
   4  10   3      683.60      676.98      7.33 o
   5  10   3      148.47      139.60      2.17 o
   6  10   3       50.47       53.73      1.33 o
   7  10   3       12.06       11.16      0.76 o
   8  10   3       86.27       81.00      1.61 o
   9  10   3        4.69        4.70      1.06 o
  10  10   3       10.49        9.57      1.16 o
  11  10   3      168.30      171.78      3.19 o
  12  10   3       42.76       39.56      1.65 o
  13  10   3       35.55       31.52      2.13 o
  14  10   3       55.48       53.49      3.01 o
  15  10   3        0.08        1.77      1.28 o
 -16  11   3       18.06       16.75      1.97 o
 -15  11   3       34.29       35.01      2.02 o
 -14  11   3      228.90      221.30      4.58 o
 -13  11   3       35.44       38.46      2.01 o
 -12  11   3       31.76       30.20      2.45 o
 -11  11   3      337.48      346.27      5.10 o
 -10  11   3      308.57      315.66      4.71 o
  -9  11   3        1.38        1.51      0.67 o
  -8  11   3      172.34      184.10      2.77 o
  -7  11   3       71.76       81.74      1.74 o
  -6  11   3        0.61        0.81      0.56 o
  -5  11   3       15.55       15.11      0.77 o
  -4  11   3      106.85       91.79      1.94 o
  -3  11   3        4.93        3.09      0.57 o
  -2  11   3        4.08        2.50      0.64 o
  -1  11   3      233.77      213.45      2.72 o
   0  11   3      240.58      232.49      2.90 o
   1  11   3       71.12       67.64      1.49 o
   2  11   3       35.00       36.22      1.17 o
   3  11   3        5.15        4.04      0.72 o
   4  11   3       36.16       37.78      1.53 o
   5  11   3      219.77      206.06      2.89 o
   6  11   3        1.44        1.09      0.59 o
   7  11   3        9.05        9.38      0.80 o
   8  11   3        0.12       -0.38      0.58 o
   9  11   3       45.65       46.09      1.56 o
  10  11   3       11.31       12.23      1.08 o
  11  11   3       10.20       12.36      1.18 o
  12  11   3       10.18       10.90      1.16 o
  13  11   3       13.65       15.08      2.26 o
  14  11   3       15.06       14.59      1.74 o
  15  11   3        0.08        1.21      1.37 o
 -15  12   3        6.36        6.35      1.68 o
 -14  12   3      296.47      299.38      5.70 o
 -13  12   3      148.07      144.28      4.29 o
 -12  12   3        0.00        0.28      1.36 o
 -11  12   3      122.59      133.76      3.34 o
 -10  12   3        3.20        2.54      1.09 o
  -9  12   3       81.16       76.22      1.90 o
  -8  12   3        0.20       -0.69      0.69 o
  -7  12   3        9.43        9.85      0.91 o
  -6  12   3       46.51       51.05      1.46 o
  -5  12   3       63.49       70.28      1.87 o
  -4  12   3        7.33        8.06      0.71 o
  -3  12   3        0.22        0.48      0.69 o
  -2  12   3        7.20        7.28      0.71 o
  -1  12   3       18.93       18.92      0.91 o
   0  12   3        1.38        2.50      0.81 o
   1  12   3        8.41        9.84      0.77 o
   2  12   3        8.77        8.10      1.03 o
   3  12   3       39.85       43.55      1.30 o
   4  12   3        1.91        3.03      0.67 o
   5  12   3       22.68       23.04      1.06 o
   6  12   3      157.38      152.65      2.46 o
   7  12   3       11.78       12.33      1.16 o
   8  12   3       23.58       21.19      1.14 o
   9  12   3        7.22        6.86      1.08 o
  10  12   3        3.78        4.22      1.13 o
  11  12   3       98.50       98.79      2.64 o
  12  12   3       12.50       11.36      1.23 o
  13  12   3       77.01       84.32      3.22 o
  14  12   3       71.78       68.07      3.44 o
 -14  13   3        0.37        0.90      1.54 o
 -13  13   3       38.82       34.76      3.01 o
 -12  13   3        0.51        2.08      1.50 o
 -11  13   3       55.59       58.04      7.63 o
 -10  13   3        1.06        2.21      1.21 o
  -9  13   3       27.73       29.90      1.84 o
  -8  13   3       36.47       41.54      1.76 o
  -7  13   3        3.86        2.38      0.79 o
  -6  13   3       25.91       23.09      1.18 o
  -5  13   3       50.44       54.11      1.83 o
  -4  13   3       43.35       42.09      1.40 o
  -3  13   3        6.90        6.15      0.88 o
  -2  13   3        2.89        1.12      0.75 o
  -1  13   3        0.19        0.40      0.63 o
   0  13   3       59.56       61.09      1.58 o
   1  13   3      215.21      216.60      3.11 o
   2  13   3      106.11      107.78      2.03 o
   3  13   3      416.93      425.80      5.54 o
   4  13   3        6.75        7.42      0.81 o
   5  13   3       50.71       52.52      1.49 o
   6  13   3        5.55        6.30      0.80 o
   7  13   3       91.62       96.11      2.18 o
   8  13   3        4.49        4.13      0.85 o
   9  13   3      112.66      115.34      2.88 o
  10  13   3        0.10        0.07      0.93 o
  11  13   3        1.22        0.90      0.98 o
  12  13   3       42.80       44.15      2.49 o
 -12  14   3       32.90       28.48      2.31 o
 -11  14   3       61.11       60.73      3.04 o
 -10  14   3       42.89       44.69      4.38 o
  -9  14   3        2.89        1.07      1.25 o
  -8  14   3       18.81       21.81      1.49 o
  -7  14   3       33.17       35.69      3.05 o
  -6  14   3        4.97        7.44      1.50 o
  -5  14   3      103.53      103.34      2.66 o
  -4  14   3      116.37      121.77      2.42 o
  -3  14   3       99.79       99.38      2.16 o
  -2  14   3       41.78       41.88      1.78 o
  -1  14   3      109.36      107.07      2.61 o
   0  14   3       37.73       38.98      1.70 o
   1  14   3        7.19        6.09      1.01 o
   2  14   3      233.95      242.89      3.42 o
   3  14   3       13.74       11.75      0.98 o
   4  14   3       47.89       48.09      1.68 o
   5  14   3       37.56       41.47      1.55 o
   6  14   3        7.22        7.22      0.97 o
   7  14   3       39.52       43.79      1.63 o
   8  14   3       55.99       56.57      2.47 o
   9  14   3      115.76      126.43      3.09 o
  10  14   3        0.97        2.16      1.23 o
  11  14   3        0.04       -1.09      1.15 o
 -11  15   3       49.57       56.01      2.95 o
 -10  15   3       21.70       18.43      2.27 o
  -9  15   3      128.35      126.42      4.12 o
  -8  15   3        2.02        0.68      1.28 o
  -7  15   3       40.50       38.81      3.60 o
  -6  15   3        0.00        0.38      1.13 o
  -5  15   3      232.06      227.42      4.78 o
  -4  15   3      124.48      128.60      3.39 o
  -3  15   3       52.46       53.58      2.24 o
  -2  15   3        8.49        9.15      1.33 o
  -1  15   3       31.40       30.92      1.84 o
   0  15   3        0.68        0.96      1.00 o
   1  15   3       58.13       55.11      2.22 o
   2  15   3        0.01       -0.24      1.00 o
   3  15   3        0.09       -0.09      1.02 o
   4  15   3       29.95       31.87      1.81 o
   5  15   3       51.01       52.12      2.13 o
   6  15   3       53.07       53.99      2.14 o
   7  15   3        5.65        5.39      1.20 o
   8  15   3       12.59        7.38      2.14 o
   9  15   3        1.06        2.40      1.81 o
  -8  16   3        0.20       -0.61      1.53 o
  -7  16   3       40.31       40.17      3.72 o
  -6  16   3        7.58        7.88      1.48 o
  -5  16   3       50.92       54.17      2.90 o
  -4  16   3        2.67        3.65      1.26 o
  -3  16   3       42.55       43.20      2.92 o
  -2  16   3       77.16       76.21      2.66 o
  -1  16   3        2.55        3.18      1.19 o
   0  16   3        2.34        2.62      1.18 o
   1  16   3        0.73        0.69      1.09 o
   2  16   3       21.20       23.30      1.73 o
   3  16   3       13.19       15.17      1.51 o
   4  16   3        7.14        6.96      2.64 o
   5  16   3        6.01        7.34      1.52 o
   6  16   3        1.09        2.30      1.35 o
   7  16   3       24.55       25.99      2.05 o
  -5  17   3        5.02        5.00      1.67 o
  -4  17   3       12.26       13.89      1.91 o
  -3  17   3        3.63        5.34      1.66 o
  -2  17   3       48.26       55.14      4.91 o
  -1  17   3       47.04       47.18      2.81 o
   0  17   3        2.60        3.81      1.52 o
   1  17   3       41.34       35.57      4.57 o
   2  17   3        7.11        8.72      1.92 o
   3  17   3        0.43       -0.35      1.35 o
   4  17   3       10.17       11.43      2.47 o
 -20   0   4       76.61       80.25      3.97 o
 -19   0   4       14.35       10.47      1.52 o
 -18   0   4       77.68       78.50      2.24 o
 -17   0   4       52.02       48.86      2.67 o
 -16   0   4      267.28      279.63      4.35 o
 -15   0   4      183.83      178.87      2.81 o
 -14   0   4       15.26       16.37      0.92 o
 -13   0   4       10.28        8.91      1.06 o
 -12   0   4      162.73      166.66      2.51 o
 -11   0   4       63.68       61.77      1.35 o
 -10   0   4        0.11        0.90      0.43 o
  -9   0   4        2.05        4.43      0.52 o
  -8   0   4      322.32      328.21      3.58 o
  -7   0   4      129.54      134.21      2.43 o
  -6   0   4       67.90       70.97      1.50 o
  -5   0   4     1126.99     1164.54     16.12 o
  -4   0   4       68.60       59.76      1.86 o
  -3   0   4      195.65      210.50      4.28 o
  -2   0   4     1957.33     1899.83     47.33 o
  -1   0   4     1644.68     1652.00     27.94 o
   0   0   4      815.32      963.56     22.89 o
   1   0   4      458.49      521.30      9.10 o
   2   0   4     1883.03     2196.91     36.80 o
   3   0   4      430.80      449.53      6.55 o
   4   0   4     1797.15     1972.97     27.35 o
   5   0   4       15.73       16.04      1.25 o
   6   0   4       61.26       56.18      2.31 o
   7   0   4        4.71        5.98      1.03 o
   8   0   4     2569.85     2581.49     59.85 o
   9   0   4       22.68       18.09      1.75 o
  10   0   4      757.13      764.12     19.11 o
  11   0   4        7.78        8.22      1.55 o
  12   0   4       83.13       73.77      3.62 o
  13   0   4        0.99        0.88      1.42 o
  14   0   4        3.35        2.29      1.60 o
  15   0   4        0.04        0.41      1.55 o
  16   0   4       55.72       55.40      3.89 o
  17   0   4        0.29        3.26      2.08 o
  18   0   4       19.62       20.10      3.19 o
 -20   1   4        5.43        4.29      1.86 o
 -19   1   4       26.23       27.89      1.75 o
 -18   1   4        1.06        1.47      0.66 o
 -17   1   4       16.07       18.43      0.83 o
 -16   1   4       20.79       17.86      0.78 o
 -15   1   4        6.99        9.01      0.63 o
 -14   1   4       35.76       32.21      0.88 o
 -13   1   4      252.82      246.91      2.40 o
 -12   1   4       78.65       77.62      1.12 o
 -11   1   4        0.32        1.46      0.36 o
 -10   1   4      217.76      219.80      1.91 o
  -9   1   4      222.56      233.25      1.95 o
  -8   1   4       47.14       46.84      0.91 o
  -7   1   4       44.71       35.76      0.65 o
  -6   1   4      808.25      826.39      8.06 o
  -5   1   4     1057.99     1146.36     11.30 o
  -4   1   4      479.94      512.28      5.78 o
  -3   1   4       38.30       32.05      2.24 o
  -2   1   4      398.96      418.91      4.76 o
  -1   1   4       33.69       37.98      0.83 o
   0   1   4       19.86       22.68      0.76 o
   1   1   4     1988.50     2221.45     26.89 o
   2   1   4      347.09      383.36      5.01 o
   3   1   4     3194.15     3493.79     41.19 o
   4   1   4       17.49       23.95      0.78 o
   5   1   4      359.93      366.50      6.65 o
   6   1   4       69.53       64.51      2.37 o
   7   1   4        7.41        5.75      0.70 o
   8   1   4      918.73      884.72     15.15 o
   9   1   4      110.49      101.05      2.71 o
  10   1   4        3.54        2.73      0.86 o
  11   1   4        1.20        1.53      0.84 o
  12   1   4        5.55        5.14      1.19 o
  13   1   4       47.79       48.46      2.44 o
  14   1   4       21.76       21.30      1.81 o
  15   1   4        0.03        0.40      1.16 o
  16   1   4       20.65       21.38      2.38 o
  17   1   4        1.91        1.37      1.44 o
  18   1   4        4.13        4.36      1.62 o
 -20   2   4        2.93        4.76      1.97 o
 -19   2   4        2.82        1.94      0.91 o
 -18   2   4       20.68       21.44      1.15 o
 -17   2   4       10.64       10.97      0.72 o
 -16   2   4      173.17      164.56      2.01 o
 -15   2   4       45.51       50.65      1.07 o
 -14   2   4        5.72        6.73      0.56 o
 -13   2   4       90.89       99.30      1.39 o
 -12   2   4      407.16      388.54      3.57 o
 -11   2   4       74.90       88.09      1.16 o
 -10   2   4        5.53        3.03      0.35 o
  -9   2   4      428.17      388.44      3.16 o
  -8   2   4      664.01      655.83      4.95 o
  -7   2   4       26.56       23.53      0.64 o
  -6   2   4      685.68      650.30      5.77 o
  -5   2   4      190.58      172.92      2.31 o
  -4   2   4     1888.80     1993.03     19.30 o
  -3   2   4        0.31        1.41      0.30 o
  -2   2   4     1132.96     1199.64     13.14 o
  -1   2   4      215.16      222.11      2.78 o
   0   2   4     1568.27     1699.50     20.78 o
   1   2   4      306.38      318.46      4.33 o
   2   2   4      594.35      596.04     16.50 o
   3   2   4      809.91      864.29     12.67 o
   4   2   4        0.63        3.52      1.03 o
   5   2   4       31.91       30.30      1.12 o
   6   2   4       35.10       34.49      1.08 o
   7   2   4      713.56      690.18     15.25 o
   8   2   4       35.22       34.75      1.47 o
   9   2   4       22.20       22.46      1.36 o
  10   2   4        8.22        6.02      1.46 o
  11   2   4      161.33      150.41      5.12 o
  12   2   4      170.09      161.16      4.12 o
  13   2   4      503.62      490.18      9.68 o
  14   2   4       18.79       16.82      1.87 o
  15   2   4       13.40       10.32      1.63 o
  16   2   4      139.49      135.18      4.95 o
  17   2   4        2.82        6.16      2.24 o
  18   2   4        7.84        8.90      1.84 o
 -20   3   4       10.70        8.75      2.15 o
 -19   3   4        0.57        0.22      0.79 o
 -18   3   4       46.40       46.80      1.62 o
 -17   3   4       49.18       48.55      1.33 o
 -16   3   4       72.77       76.23      1.51 o
 -15   3   4        0.03       -0.61      0.61 o
 -14   3   4      132.93      131.53      1.84 o
 -13   3   4        2.55        3.67      0.55 o
 -12   3   4      223.28      192.62      2.25 o
 -11   3   4      268.33      273.23      2.72 o
 -10   3   4     1376.79     1261.47      9.69 o
  -9   3   4        3.21        1.95      0.36 o
  -8   3   4       97.32       80.07      0.99 o
  -7   3   4      202.23      213.13      2.47 o
  -6   3   4      731.32      748.36      7.19 o
  -5   3   4       57.64       60.56      2.10 o
  -4   3   4      490.71      501.02      7.39 o
  -3   3   4      209.68      219.33      2.59 o
  -2   3   4      279.72      323.34      4.78 o
  -1   3   4      137.09      143.82      1.75 o
   0   3   4       27.04       30.01      1.41 o
   1   3   4       37.14       36.30      1.04 o
   2   3   4      418.97      455.46      6.84 o
   3   3   4      246.13      253.09      4.04 o
   4   3   4       14.59       14.22      1.04 o
   5   3   4       48.86       49.82      1.12 o
   6   3   4      225.26      231.33      3.78 o
   7   3   4        9.25       11.95      0.79 o
   8   3   4      373.71      358.41      6.76 o
   9   3   4       91.34       88.08      2.50 o
  10   3   4      373.42      356.43      7.04 o
  11   3   4       82.15       77.18      2.60 o
  12   3   4       61.69       56.06      2.69 o
  13   3   4        6.57        5.11      1.18 o
  14   3   4       41.59       41.70      2.29 o
  15   3   4        3.51        5.51      1.40 o
  16   3   4       29.39       32.15      4.17 o
  17   3   4       26.11       29.09      2.92 o
  18   3   4      156.19      155.97      5.95 o
 -20   4   4       29.21       25.40      2.06 o
 -19   4   4        6.72        7.54      1.45 o
 -18   4   4       58.76       67.69      1.88 o
 -17   4   4      110.75      110.40      2.17 o
 -16   4   4       80.43       84.91      1.59 o
 -15   4   4      251.48      250.34      2.88 o
 -14   4   4       38.64       38.40      1.13 o
 -13   4   4       30.88       28.10      0.90 o
 -12   4   4       87.07       88.87      1.40 o
 -11   4   4       13.35       18.21      0.64 o
 -10   4   4        9.47        9.95      0.62 o
  -9   4   4        5.12        4.05      0.42 o
  -8   4   4       11.41       11.91      0.59 o
  -7   4   4      201.62      199.03      2.22 o
  -6   4   4       37.84       37.87      0.84 o
  -5   4   4     1463.19     1461.62     14.50 o
  -3   4   4      128.07      129.73      1.85 o
  -2   4   4      150.33      158.44      2.01 o
  -1   4   4      216.75      237.87      2.73 o
   0   4   4      125.85      144.47      2.04 o
   1   4   4      903.96     1003.79     10.82 o
   2   4   4       93.53      103.27      2.10 o
   3   4   4      163.22      164.09      3.75 o
   4   4   4      198.81      204.71      4.48 o
   5   4   4        0.56        1.55      0.40 o
   6   4   4        0.07        0.79      0.57 o
   7   4   4       53.90       58.20      1.58 o
   8   4   4        2.64        3.77      0.79 o
   9   4   4       64.68       68.29      2.22 o
  10   4   4       17.23       15.32      1.35 o
  11   4   4      147.23      152.95      3.90 o
  12   4   4        1.40       -0.12      0.91 o
  13   4   4      101.40      101.96      3.31 o
  14   4   4      139.67      145.44      4.27 o
  15   4   4        0.04        0.58      1.25 o
  16   4   4       52.72       55.13      2.83 o
  17   4   4        0.04       -0.82      1.70 o
  18   4   4       27.36       31.22      3.49 o
 -19   5   4       56.56       62.00      2.69 o
 -18   5   4       82.21       81.88      1.92 o
 -17   5   4        0.52        0.60      0.98 o
 -16   5   4       17.48       17.15      0.99 o
 -15   5   4       48.04       47.09      1.35 o
 -14   5   4       31.78       33.81      1.01 o
 -13   5   4      115.05      112.76      1.65 o
 -12   5   4        3.03        4.98      0.50 o
 -11   5   4      237.37      232.83      2.43 o
 -10   5   4       25.87       26.19      0.88 o
  -9   5   4       50.83       52.32      1.08 o
  -8   5   4        4.00        2.81      0.51 o
  -7   5   4       81.74       87.14      1.41 o
  -6   5   4       63.90       64.10      1.04 o
  -5   5   4        0.00        1.02      0.36 o
  -4   5   4       46.81       45.27      1.12 o
  -2   5   4       55.64       53.28      0.91 o
  -1   5   4        5.38        4.36      0.64 o
   0   5   4     1092.48     1135.06     12.31 o
   1   5   4       73.96       78.85      1.55 o
   2   5   4      200.94      209.19      3.03 o
   3   5   4      146.06      152.64      2.73 o
   4   5   4      397.15      405.86      4.54 o
   5   5   4       24.79       16.99      0.85 o
   6   5   4        0.03        0.47      0.53 o
   7   5   4       43.05       44.22      1.73 o
   8   5   4      168.45      163.18      3.18 o
   9   5   4      853.59      839.06     14.76 o
  10   5   4      498.24      487.49     12.26 o
  11   5   4       35.65       34.70      1.90 o
  12   5   4       84.96       89.48      3.00 o
  13   5   4       99.57       98.07      3.28 o
  14   5   4        5.40        6.26      1.36 o
  15   5   4       14.53       16.08      1.80 o
  16   5   4       21.51       22.40      2.01 o
  17   5   4        0.64        1.24      1.33 o
 -19   6   4        0.22        1.42      1.64 o
 -18   6   4       54.39       56.11      2.87 o
 -17   6   4       87.83       95.12      2.03 o
 -16   6   4        0.49        0.11      0.85 o
 -15   6   4       22.45       21.95      1.04 o
 -14   6   4       18.07       15.32      0.89 o
 -13   6   4       14.02       13.42      0.88 o
 -12   6   4      406.03      402.40      3.82 o
 -11   6   4       25.70       24.48      0.86 o
 -10   6   4       89.09       86.60      1.45 o
  -9   6   4       31.96       29.42      0.97 o
  -8   6   4      233.90      230.02      3.15 o
  -7   6   4     1282.50     1194.13     10.67 o
  -6   6   4       57.10       56.80      1.32 o
  -5   6   4        8.20        3.55      0.43 o
  -4   6   4     1248.00     1222.04     10.13 o
  -3   6   4       21.51       20.58      0.64 o
  -2   6   4      318.82      330.49      3.47 o
  -1   6   4       31.51       26.70      0.71 o
   0   6   4     1215.30     1248.23     12.27 o
   1   6   4       43.83       35.32      0.94 o
   2   6   4      309.83      310.92      5.65 o
   3   6   4        1.22        2.53      0.40 o
   4   6   4       17.53       20.13      0.81 o
   5   6   4       24.03       19.37      0.80 o
   6   6   4      213.42      208.74      2.74 o
   7   6   4        0.42       -0.23      0.79 o
   8   6   4      139.79      133.09      2.45 o
   9   6   4       41.93       42.43      1.64 o
  10   6   4        3.36        2.74      0.83 o
  11   6   4      338.75      341.05      5.77 o
  12   6   4       35.70       30.93      1.62 o
  13   6   4       20.15       24.03      1.55 o
  14   6   4       21.27       24.97      1.91 o
  15   6   4      159.74      165.35      4.60 o
  16   6   4        0.31        2.51      1.34 o
  17   6   4       60.77       63.50      3.01 o
 -18   7   4       91.28       82.93      3.14 o
 -17   7   4       22.60       22.90      1.44 o
 -16   7   4       12.15        9.66      1.13 o
 -15   7   4       51.82       55.74      1.84 o
 -14   7   4      116.52      112.80      2.33 o
 -13   7   4      153.64      164.40      2.90 o
 -12   7   4      102.04       98.92      2.13 o
 -11   7   4        4.71        3.25      0.66 o
 -10   7   4        0.28        1.56      0.59 o
  -9   7   4       98.76       94.80      1.82 o
  -8   7   4       21.68       25.53      1.04 o
  -7   7   4      506.31      519.45      5.53 o
  -6   7   4      307.19      274.85      3.27 o
  -5   7   4        3.35        5.01      0.55 o
  -4   7   4       91.58       89.01      1.60 o
  -3   7   4      173.08      166.61      2.10 o
  -2   7   4       94.04       87.67      1.29 o
  -1   7   4      601.31      599.76      5.93 o
   0   7   4       84.27       85.68      1.31 o
   1   7   4       80.78       80.76      1.42 o
   2   7   4      205.23      203.31      2.66 o
   3   7   4      163.72      161.58      2.20 o
   4   7   4       23.96       20.94      1.46 o
   5   7   4       27.58       25.05      0.90 o
   6   7   4        3.03        2.68      0.56 o
   7   7   4       60.81       58.13      1.28 o
   8   7   4       39.54       41.02      1.37 o
   9   7   4       16.47       13.20      0.97 o
  10   7   4       38.97       37.78      2.54 o
  11   7   4       10.31       12.68      1.15 o
  12   7   4        1.42       -0.08      0.96 o
  13   7   4      172.75      170.24      4.46 o
  14   7   4       25.92       27.82      2.62 o
  15   7   4       62.81       59.96      3.09 o
  16   7   4       74.22       70.73      3.09 o
  17   7   4        2.38        2.80      1.48 o
 -18   8   4       33.63       31.00      2.23 o
 -17   8   4        2.15        0.47      0.99 o
 -16   8   4        0.77        2.23      0.99 o
 -15   8   4       29.73       26.03      1.46 o
 -14   8   4       14.36       15.40      1.40 o
 -13   8   4       19.51       20.45      1.33 o
 -12   8   4       82.27       89.59      2.70 o
 -11   8   4       41.96       43.53      1.31 o
 -10   8   4        4.51        3.85      0.76 o
  -9   8   4       80.33       79.93      1.74 o
  -8   8   4       80.76       68.08      1.45 o
  -7   8   4       28.08       30.09      1.04 o
  -6   8   4       74.05       60.73      1.34 o
  -5   8   4       92.91       81.88      1.51 o
  -4   8   4       41.07       38.87      1.27 o
  -3   8   4       13.31       14.26      0.75 o
  -2   8   4       52.87       51.28      1.19 o
  -1   8   4     1487.88     1469.94     14.96 o
   0   8   4      257.09      267.80      3.03 o
   1   8   4      118.76      114.44      1.75 o
   2   8   4        2.30        2.04      0.55 o
   3   8   4       29.29       28.01      1.56 o
   4   8   4     1013.85     1009.94     11.14 o
   5   8   4       57.32       56.74      1.34 o
   6   8   4       48.11       48.92      1.40 o
   7   8   4       10.74       12.04      0.84 o
   8   8   4      285.70      264.44      3.57 o
   9   8   4       56.93       56.94      2.02 o
  10   8   4       85.37       75.87      2.64 o
  11   8   4       61.97       60.36      3.01 o
  12   8   4       22.79       21.42      1.75 o
  13   8   4        0.55       -0.84      1.87 o
  14   8   4       72.69       74.23      2.95 o
  15   8   4        0.60        0.92      1.29 o
  16   8   4       11.51       13.34      1.84 o
 -17   9   4      123.20      117.13      3.80 o
 -16   9   4        0.06       -0.39      1.01 o
 -15   9   4        9.88       12.48      1.43 o
 -14   9   4        6.84        8.09      1.41 o
 -13   9   4       24.68       24.42      1.70 o
 -12   9   4        9.26        8.00      1.09 o
 -11   9   4       12.61       11.16      0.89 o
 -10   9   4        5.20        5.77      0.76 o
  -9   9   4        4.47        4.18      0.92 o
  -8   9   4       14.47       14.03      0.87 o
  -7   9   4        3.08        2.97      0.62 o
  -6   9   4        2.87        2.74      0.61 o
  -5   9   4       91.68       85.37      1.59 o
  -4   9   4      215.63      196.88      2.62 o
  -3   9   4      234.62      247.89      3.24 o
  -2   9   4     1091.07     1049.03     10.89 o
  -1   9   4        0.10        0.72      0.51 o
   0   9   4       20.96       27.59      0.98 o
   1   9   4      155.89      151.94      2.49 o
   2   9   4      546.28      536.22      5.87 o
   3   9   4      297.43      297.29      3.58 o
   4   9   4       28.27       30.12      1.01 o
   5   9   4       10.37        8.40      0.77 o
   6   9   4       86.41       89.69      1.96 o
   7   9   4      127.59      126.70      2.66 o
   8   9   4       99.70       90.77      1.98 o
   9   9   4      133.18      135.81      2.51 o
  10   9   4        2.48        3.19      0.91 o
  11   9   4        3.09        2.08      1.76 o
  12   9   4        2.40        1.03      1.05 o
  13   9   4        1.02        2.33      1.16 o
  14   9   4       36.42       33.65      3.65 o
  15   9   4       54.13       52.87      2.69 o
 -16  10   4        6.90        5.91      2.69 o
 -15  10   4        1.89        0.21      1.17 o
 -14  10   4        7.47        9.30      1.74 o
 -13  10   4        7.73        7.40      1.32 o
 -12  10   4        1.86        2.97      1.13 o
 -11  10   4        1.04        1.63      0.96 o
 -10  10   4        9.51        8.58      1.49 o
  -9  10   4        0.66        0.85      0.67 o
  -8  10   4        4.75        4.90      0.74 o
  -7  10   4        3.03        2.42      0.65 o
  -6  10   4        9.15        9.88      0.78 o
  -5  10   4        7.30        5.16      0.68 o
  -4  10   4        0.44       -0.32      0.53 o
  -3  10   4       13.21        9.65      0.76 o
  -2  10   4      129.65      128.48      2.25 o
  -1  10   4        0.92        0.00      0.49 o
   0  10   4       45.11       43.85      1.27 o
   1  10   4      186.31      177.67      2.50 o
   2  10   4       15.65       17.75      0.84 o
   3  10   4      369.76      358.04      4.25 o
   4  10   4        5.34        5.24      0.62 o
   5  10   4      391.79      380.00      4.46 o
   6  10   4       84.86       78.28      1.79 o
   7  10   4        6.82        9.22      1.17 o
   8  10   4       10.59       10.46      0.93 o
   9  10   4        3.76        3.01      0.73 o
  10  10   4       15.75       15.31      1.37 o
  11  10   4        0.23       -0.21      0.98 o
  12  10   4      195.78      183.67      4.75 o
  13  10   4        4.37        4.48      2.61 o
  14  10   4       44.17       42.18      2.47 o
  15  10   4        0.81       -0.04      1.88 o
 -15  11   4       14.53       15.32      1.88 o
 -14  11   4        0.91        2.90      1.69 o
 -13  11   4       73.63       70.09      5.28 o
 -12  11   4        8.14       10.00      1.36 o
 -11  11   4      251.85      259.13      4.54 o
 -10  11   4      286.74      306.06      4.34 o
  -9  11   4       72.14       67.13      3.08 o
  -8  11   4       72.78       69.24      1.76 o
  -7  11   4        2.49        2.22      0.62 o
  -6  11   4      181.95      181.73      2.43 o
  -5  11   4       35.25       43.29      1.16 o
  -4  11   4        3.83        3.75      0.62 o
  -3  11   4       70.73       70.29      1.45 o
  -2  11   4      135.47      146.45      2.26 o
  -1  11   4       85.32       80.05      1.71 o
   0  11   4       31.49       26.81      1.10 o
   1  11   4        0.20        0.42      0.53 o
   2  11   4       81.27       80.02      1.61 o
   3  11   4        4.77        5.49      0.66 o
   4  11   4       17.02       18.70      0.90 o
   5  11   4       38.19       37.23      1.26 o
   6  11   4       16.61       17.34      1.04 o
   7  11   4        1.99        1.83      0.72 o
   8  11   4       24.23       26.83      1.35 o
   9  11   4       71.16       72.48      1.92 o
  10  11   4       33.84       35.85      2.39 o
  11  11   4        7.16        6.23      1.34 o
  12  11   4        6.04        5.73      1.38 o
  13  11   4        0.00        1.51      1.20 o
  14  11   4      168.52      171.13      6.69 o
 -14  12   4       93.46      100.53      3.66 o
 -13  12   4        6.87        9.50      1.43 o
 -12  12   4        2.02        3.51      1.26 o
 -11  12   4       34.01       35.58      2.24 o
 -10  12   4       27.49       27.33      1.78 o
  -9  12   4       68.48       70.50      1.91 o
  -8  12   4        0.16       -0.44      0.71 o
  -7  12   4       25.35       24.30      1.19 o
  -6  12   4      189.58      188.05      2.55 o
  -5  12   4      102.20      104.90      2.27 o
  -4  12   4        0.01       -0.20      0.84 o
  -3  12   4       14.48       12.33      0.82 o
  -2  12   4       21.64       20.93      1.05 o
  -1  12   4        0.54        0.16      0.62 o
   0  12   4       55.10       59.88      1.77 o
   1  12   4      139.55      135.39      2.37 o
   2  12   4       61.84       64.14      1.62 o
   3  12   4       43.01       40.97      1.29 o
   4  12   4        6.28        6.15      0.91 o
   5  12   4       15.13       17.32      0.93 o
   6  12   4        5.46        6.62      1.10 o
   7  12   4       22.25       23.07      1.21 o
   8  12   4       22.70       22.94      2.30 o
   9  12   4       20.57       21.25      1.37 o
  10  12   4        0.03       -0.05      1.23 o
  11  12   4       24.65       24.37      3.28 o
  12  12   4       39.35       36.59      2.32 o
  13  12   4      108.36      106.70      3.66 o
 -13  13   4        0.28        1.14      1.51 o
 -12  13   4        2.32        1.86      1.77 o
 -11  13   4      128.68      132.04      6.54 o
 -10  13   4       64.10       68.80      3.68 o
  -9  13   4        5.11        4.12      1.33 o
  -8  13   4      114.21      112.88      3.09 o
  -7  13   4       77.98       75.71      2.06 o
  -6  13   4       52.58       54.40      1.59 o
  -5  13   4       37.50       35.71      1.42 o
  -4  13   4      167.80      172.54      2.57 o
  -3  13   4        3.95        3.15      0.71 o
  -2  13   4       36.71       36.76      1.31 o
  -1  13   4       58.36       56.62      1.59 o
   0  13   4        9.90       11.81      1.11 o
   1  13   4        2.02        1.68      0.71 o
   2  13   4        0.90        1.41      0.70 o
   3  13   4        0.07        0.58      0.65 o
   4  13   4        0.69        0.78      0.69 o
   5  13   4       52.48       52.27      1.53 o
   6  13   4       30.00       27.18      1.55 o
   7  13   4      187.91      197.55      3.94 o
   8  13   4      160.26      160.91      3.42 o
   9  13   4       12.02        9.76      1.16 o
  10  13   4       44.76       44.34      2.37 o
  11  13   4       12.02       13.60      1.68 o
 -12  14   4       58.90       55.78      3.99 o
 -11  14   4        0.54        0.22      1.52 o
 -10  14   4       35.69       34.08      2.05 o
  -9  14   4       51.44       48.87      5.73 o
  -8  14   4       61.02       65.42      4.73 o
  -7  14   4       47.46       49.88      2.18 o
  -6  14   4       65.15       64.12      2.36 o
  -5  14   4        0.07       -0.23      1.73 o
  -4  14   4      103.74      101.65      3.22 o
  -3  14   4      299.02      298.94      5.50 o
  -2  14   4        0.02       -0.23      0.77 o
  -1  14   4      223.24      228.50      3.74 o
   0  14   4       22.49       23.89      1.27 o
   1  14   4        1.51        2.08      0.82 o
   2  14   4       35.72       35.26      1.50 o
   3  14   4        3.26        3.13      0.85 o
   4  14   4        0.46        0.44      0.95 o
   5  14   4        2.06        2.79      0.97 o
   6  14   4        8.76        8.84      1.16 o
   7  14   4      130.63      136.93      5.82 o
   8  14   4        2.22        3.74      1.06 o
   9  14   4       65.37       61.72      2.74 o
  10  14   4       14.70       16.27      1.82 o
 -10  15   4        0.50       -2.65      2.69 o
  -9  15   4       22.41       21.37      3.04 o
  -8  15   4       51.59       47.40      2.78 o
  -7  15   4        8.67        6.98      1.37 o
  -6  15   4        2.56        4.70      1.31 o
  -5  15   4       20.74       21.91      1.71 o
  -4  15   4       10.76        9.24      1.35 o
  -3  15   4      106.67      111.24      3.34 o
  -2  15   4        1.41        1.12      1.08 o
  -1  15   4       12.10       13.86      1.43 o
   0  15   4       17.20       18.83      1.51 o
   1  15   4       22.00       19.47      1.98 o
   2  15   4        2.64        2.96      0.88 o
   3  15   4       88.05       92.51      2.35 o
   4  15   4       20.94       23.50      1.28 o
   5  15   4       21.65       19.71      1.45 o
   6  15   4       74.95       78.77      2.95 o
   7  15   4       24.99       27.44      2.00 o
   8  15   4        3.73        3.62      1.29 o
  -7  16   4       99.94      110.46      3.98 o
  -6  16   4        0.19       -0.17      2.11 o
  -5  16   4       12.89       13.32      1.90 o
  -4  16   4      195.16      202.88      9.99 o
  -3  16   4       46.09       46.32      2.72 o
  -2  16   4       82.85       85.09      5.75 o
  -1  16   4       74.55       79.59      3.17 o
   0  16   4       39.20       37.54      2.41 o
   1  16   4       77.34       80.17      4.01 o
   2  16   4        2.60        2.56      1.64 o
   3  16   4       64.45       66.20      3.15 o
   4  16   4       13.11       11.93      2.34 o
   5  16   4       28.47       27.14      3.17 o
  -2  17   4        1.27       -0.55      1.81 o
  -1  17   4        3.65        4.73      1.59 o
   0  17   4       10.40        9.65      2.38 o
 -20   1   5       22.98       26.51      2.66 o
 -19   1   5       11.26       11.40      1.23 o
 -18   1   5        2.45        1.07      0.85 o
 -17   1   5       48.45       48.47      1.48 o
 -16   1   5        5.62        5.68      0.66 o
 -15   1   5        3.71        3.94      0.64 o
 -14   1   5       64.41       66.10      1.18 o
 -13   1   5       66.45       67.72      1.15 o
 -12   1   5        0.93        0.71      0.42 o
 -11   1   5        0.16       -0.13      0.34 o
 -10   1   5       11.01        9.24      0.53 o
  -9   1   5      472.45      451.65      4.01 o
  -8   1   5      158.56      148.70      2.08 o
  -7   1   5       49.63       56.04      1.10 o
  -6   1   5       74.66       73.66      1.70 o
  -5   1   5       43.87       57.05      1.45 o
  -4   1   5        5.28        5.04      0.72 o
  -3   1   5     1259.31     1309.88     18.76 o
  -2   1   5       10.05       12.77      1.40 o
  -1   1   5        7.38        4.14      1.24 o
   0   1   5      208.73      205.00      5.40 o
   1   1   5      391.43      446.46      5.15 o
   2   1   5     1581.26     1665.35     16.25 o
   3   1   5     1659.81     1738.81     16.94 o
   4   1   5        0.09        0.36      0.35 o
   5   1   5      179.00      174.44      5.04 o
   6   1   5      707.77      707.49     23.47 o
   7   1   5      230.77      225.92      4.52 o
   8   1   5       12.25       15.69      1.12 o
   9   1   5      480.68      469.84      8.69 o
  10   1   5       10.80       11.42      1.15 o
  11   1   5        0.92        1.35      0.87 o
  12   1   5       24.25       26.93      2.92 o
  13   1   5        6.12        5.88      1.19 o
  14   1   5        0.39       -1.28      1.32 o
  15   1   5       84.57       75.40      3.04 o
  16   1   5       37.05       35.45      2.45 o
  17   1   5        4.05        3.88      1.48 o
 -20   2   5        5.60        7.98      2.08 o
 -19   2   5        1.02       -0.54      1.20 o
 -18   2   5      115.29      119.32      2.02 o
 -17   2   5        6.55        7.52      0.78 o
 -16   2   5      102.17       99.71      1.64 o
 -15   2   5       68.48       67.25      1.31 o
 -14   2   5        2.25        2.47      0.55 o
 -13   2   5       24.98       25.48      0.84 o
 -12   2   5       56.84       50.27      0.98 o
 -11   2   5       44.04       40.77      0.87 o
 -10   2   5       66.28       51.70      0.87 o
  -9   2   5      211.64      193.82      2.03 o
  -8   2   5      154.35      143.98      1.90 o
  -7   2   5      300.04      297.89      3.19 o
  -6   2   5      210.77      206.75      2.55 o
  -5   2   5      314.83      297.41      3.79 o
  -3   2   5      136.84      161.60      2.57 o
  -2   2   5       70.06       82.82      1.58 o
  -1   2   5      123.55      117.12      3.63 o
   0   2   5       20.44       20.83      0.59 o
   1   2   5      123.17      115.41      2.44 o
   2   2   5       54.13       44.83      1.42 o
   3   2   5        6.06        5.69      0.93 o
   4   2   5       16.11       21.10      0.59 o
   5   2   5      428.91      436.96      6.46 o
   6   2   5      338.69      332.88      6.10 o
   7   2   5        0.00       -0.26      0.71 o
   8   2   5      134.52      126.86      3.04 o
   9   2   5        0.42        1.07      0.74 o
  10   2   5        1.86        1.39      1.83 o
  11   2   5       16.10       17.53      1.85 o
  12   2   5      156.55      141.26      3.79 o
  13   2   5        2.20        2.37      1.08 o
  14   2   5      103.95      101.67      3.39 o
  15   2   5        6.44        6.07      1.43 o
  16   2   5        1.39       -1.97      1.97 o
  17   2   5        2.07        2.49      1.48 o
 -19   3   5       25.59       25.56      1.87 o
 -18   3   5        0.27        0.62      0.72 o
 -17   3   5       26.91       30.36      1.21 o
 -16   3   5        0.25       -0.67      0.75 o
 -15   3   5       39.16       35.11      1.03 o
 -14   3   5       64.31       64.05      1.25 o
 -13   3   5       73.28       71.06      1.33 o
 -12   3   5       66.47       67.06      1.32 o
 -11   3   5        2.35        1.39      0.40 o
 -10   3   5       33.67       34.16      1.11 o
  -9   3   5       62.59       65.59      1.21 o
  -8   3   5      336.50      347.31      3.42 o
  -7   3   5      189.28      198.27      2.36 o
  -6   3   5       17.14       16.43      0.68 o
  -5   3   5      484.94      491.56      5.78 o
  -4   3   5      173.67      180.29      2.77 o
  -3   3   5      414.86      428.98      5.22 o
  -2   3   5     1010.88     1111.20     12.36 o
  -1   3   5      226.88      206.78      2.75 o
   0   3   5      128.98      148.90      2.51 o
   1   3   5      118.82      126.57      2.23 o
   2   3   5        7.33        3.99      0.68 o
   3   3   5       77.71       75.71      2.02 o
   4   3   5      327.70      344.27      5.63 o
   5   3   5       57.38       63.83      1.33 o
   6   3   5        1.26        2.12      0.59 o
   7   3   5      347.18      343.29      6.44 o
   8   3   5      377.78      364.58      6.91 o
   9   3   5       56.52       54.90      2.91 o
  10   3   5       27.85       24.64      2.53 o
  11   3   5       26.50       24.82      2.00 o
  12   3   5      114.36      112.73      3.38 o
  13   3   5      133.09      128.10      3.76 o
  14   3   5       19.25       15.11      1.71 o
  15   3   5        0.03       -0.53      1.42 o
  16   3   5        2.18        1.07      1.77 o
  17   3   5       10.53        9.66      1.72 o
 -19   4   5       12.90       17.54      1.72 o
 -18   4   5       36.61       37.20      1.63 o
 -17   4   5       21.39       23.45      1.01 o
 -16   4   5       67.50       71.48      1.44 o
 -15   4   5      288.49      279.00      3.11 o
 -14   4   5      177.82      180.08      2.38 o
 -13   4   5      131.37      133.85      2.17 o
 -12   4   5       38.68       36.86      1.11 o
 -11   4   5        0.72        0.30      0.51 o
 -10   4   5      243.39      249.42      2.94 o
  -9   4   5        0.40        0.91      0.47 o
  -8   4   5      534.50      533.46      5.32 o
  -7   4   5        0.68        0.98      0.41 o
  -6   4   5      311.59      322.04      3.36 o
  -5   4   5      455.42      454.37      4.92 o
  -4   4   5       75.69       83.32      1.28 o
  -3   4   5        0.24        0.62      0.37 o
  -2   4   5      941.49      988.64     11.96 o
  -1   4   5       22.01       29.93      0.88 o
   0   4   5       21.44       30.13      1.80 o
   1   4   5        8.24       12.50      0.79 o
   2   4   5       71.47       70.41      1.89 o
   3   4   5        3.49       11.39      2.14 o
   4   4   5      190.48      186.27      4.28 o
   5   4   5      461.75      486.55      7.22 o
   6   4   5      286.93      267.77      8.42 o
   7   4   5       24.98       36.15      4.29 o
   8   4   5      189.73      175.32      5.80 o
   9   4   5      143.71      138.11      3.41 o
  10   4   5       19.88       21.23      1.94 o
  11   4   5       92.88       96.44      4.97 o
  12   4   5      148.64      148.55      4.03 o
  13   4   5      566.52      550.64     15.19 o
  14   4   5       19.68       21.22      1.89 o
  15   4   5        0.93       -0.06      1.21 o
  16   4   5        6.77        5.21      1.53 o
  17   4   5        5.29        6.44      1.63 o
 -19   5   5       30.64       35.16      2.49 o
 -18   5   5      151.77      157.37      3.90 o
 -17   5   5       89.31       90.82      2.68 o
 -16   5   5       37.82       40.38      1.40 o
 -15   5   5        4.35        4.76      0.76 o
 -14   5   5      213.96      216.76      3.06 o
 -13   5   5      159.91      157.91      2.45 o
 -12   5   5       12.44       13.19      0.75 o
 -11   5   5      146.59      149.92      2.10 o
 -10   5   5      115.02      114.42      1.77 o
  -9   5   5      352.87      346.60      4.08 o
  -8   5   5      360.64      363.58      3.95 o
  -7   5   5        0.42        1.31      0.66 o
  -6   5   5        1.02        0.20      0.39 o
  -5   5   5      288.30      282.73      2.88 o
  -4   5   5      339.80      353.86      3.75 o
  -3   5   5       82.76       91.86      1.37 o
  -2   5   5        7.23        8.19      0.47 o
  -1   5   5       18.13       14.47      0.56 o
   0   5   5      859.88      838.55      9.52 o
   1   5   5        4.60        5.37      0.80 o
   2   5   5      107.66      113.22      2.63 o
   3   5   5        1.37        0.96      0.81 o
   4   5   5      291.69      305.37      6.44 o
   5   5   5      196.09      175.69      3.11 o
   6   5   5      442.06      449.29      6.91 o
   7   5   5       14.95       13.14      1.79 o
   8   5   5       31.60       29.42      2.20 o
   9   5   5      136.17      121.82      3.19 o
  10   5   5      237.92      230.88      5.14 o
  11   5   5       47.40       48.46      2.19 o
  12   5   5       55.79       52.02      2.37 o
  13   5   5        0.05       -0.13      1.06 o
  14   5   5        4.88        4.58      1.31 o
  15   5   5        1.92        1.25      1.19 o
  16   5   5        1.64        1.17      1.34 o
  17   5   5       19.24       17.68      2.82 o
 -18   6   5      258.85      264.38      9.72 o
 -17   6   5        0.00        1.21      1.72 o
 -16   6   5        0.22        0.55      1.06 o
 -15   6   5        6.21        6.28      1.14 o
 -14   6   5        3.55        3.83      0.78 o
 -13   6   5       46.16       48.55      1.59 o
 -12   6   5       87.55       93.16      1.59 o
 -11   6   5       11.66        9.04      0.67 o
 -10   6   5       18.43       17.72      1.15 o
  -9   6   5       86.86       80.38      1.56 o
  -8   6   5        0.37        0.61      0.54 o
  -7   6   5       88.83       97.94      1.58 o
  -6   6   5      395.73      368.88      3.69 o
  -5   6   5     1246.02     1274.78     11.08 o
  -4   6   5      122.20      124.79      1.58 o
  -3   6   5       13.41       13.10      0.52 o
  -2   6   5      102.55      112.10      1.59 o
  -1   6   5       19.60       13.83      0.59 o
   0   6   5       36.68       33.92      0.80 o
   1   6   5       60.94       59.05      1.14 o
   2   6   5      211.42      197.97      5.12 o
   3   6   5       55.04       52.87      2.23 o
   4   6   5      137.21      138.10      2.64 o
   5   6   5      246.91      233.91      4.03 o
   6   6   5      101.09       85.91      2.64 o
   7   6   5       28.99       26.61      1.26 o
   8   6   5        4.66        2.76      1.06 o
   9   6   5       17.02       18.94      1.41 o
  10   6   5       14.35       17.78      1.47 o
  11   6   5       40.09       41.26      3.69 o
  12   6   5       21.68       19.46      1.70 o
  13   6   5       49.95       52.41      6.75 o
  14   6   5        1.20        1.28      1.16 o
  15   6   5        6.08        6.64      1.52 o
  16   6   5        5.67        4.34      2.06 o
 -18   7   5      245.88      241.36     10.96 o
 -17   7   5       11.00        8.81      2.00 o
 -16   7   5       25.31       26.28      1.66 o
 -15   7   5       16.51       17.42      1.41 o
 -14   7   5       31.12       28.55      1.53 o
 -13   7   5       14.56       15.96      1.13 o
 -12   7   5       79.07       80.40      1.66 o
 -11   7   5      119.25      122.93      2.12 o
 -10   7   5      122.20      123.01      2.07 o
  -9   7   5        9.32       11.32      0.75 o
  -8   7   5       12.53       12.24      0.74 o
  -7   7   5       29.93       24.50      0.85 o
  -6   7   5        2.54        4.06      0.63 o
  -5   7   5      736.34      699.50      6.88 o
  -4   7   5      216.12      211.82      2.37 o
  -3   7   5        7.77        7.09      0.50 o
  -2   7   5      108.43      112.85      1.65 o
  -1   7   5       68.58       67.19      1.32 o
   0   7   5      108.45      112.17      1.89 o
   1   7   5      367.74      367.98      4.99 o
   2   7   5       31.46       27.67      0.97 o
   3   7   5      298.49      286.33      4.47 o
   4   7   5       88.36       81.72      3.02 o
   5   7   5      171.17      157.92      6.14 o
   6   7   5       29.15       24.03      1.06 o
   7   7   5        8.73        8.30      0.87 o
   8   7   5      115.86      116.83      3.14 o
   9   7   5       35.33       31.60      2.06 o
  10   7   5       18.57       18.82      1.56 o
  11   7   5       27.41       26.03      2.32 o
  12   7   5        0.61        1.43      1.06 o
  13   7   5       75.97       75.88      2.49 o
  14   7   5        1.22        1.99      1.20 o
  15   7   5       10.70       10.79      1.63 o
  16   7   5       15.82       15.24      1.84 o
 -17   8   5       15.23       12.70      1.89 o
 -16   8   5        4.36        1.91      1.15 o
 -15   8   5       31.38       30.61      2.90 o
 -14   8   5        2.15        0.12      1.04 o
 -13   8   5        0.00       -0.39      1.02 o
 -12   8   5       66.16       68.78      1.69 o
 -11   8   5        2.55        1.70      0.79 o
 -10   8   5       14.94       12.64      0.99 o
  -9   8   5        9.75        7.85      0.81 o
  -8   8   5      114.97      109.89      2.01 o
  -7   8   5      805.00      755.61      7.78 o
  -6   8   5        4.56        2.61      0.62 o
  -5   8   5       23.02       21.11      0.91 o
  -4   8   5      150.73      143.59      2.16 o
  -3   8   5       63.29       62.61      1.32 o
  -2   8   5       41.70       39.11      1.10 o
  -1   8   5      154.29      154.59      2.01 o
   0   8   5      877.52      846.34      9.73 o
   1   8   5       58.31       62.49      1.52 o
   2   8   5        0.13        0.68      0.50 o
   3   8   5       39.43       39.84      1.19 o
   4   8   5       86.28       82.58      2.17 o
   5   8   5        8.55        8.70      0.79 o
   6   8   5      304.90      307.40      4.59 o
   7   8   5       39.05       34.95      1.36 o
   8   8   5      129.69      130.89      2.62 o
   9   8   5       59.78       62.45      2.36 o
  10   8   5      159.06      158.21      3.43 o
  11   8   5        1.52        1.02      1.03 o
  12   8   5       23.88       25.55      1.87 o
  13   8   5        4.43        3.37      1.31 o
  14   8   5       57.04       57.30      2.72 o
  15   8   5        0.05        0.02      1.27 o
 -17   9   5       29.63       24.55      2.07 o
 -16   9   5        0.01       -0.76      1.39 o
 -15   9   5       28.34       25.54      1.71 o
 -14   9   5       29.17       29.45      1.77 o
 -13   9   5       15.07       17.75      1.33 o
 -12   9   5       78.89       79.59      2.01 o
 -11   9   5       41.02       46.13      1.61 o
 -10   9   5       21.70       22.47      1.36 o
  -9   9   5        9.48        7.49      0.84 o
  -8   9   5        0.98        0.13      0.62 o
  -7   9   5       43.10       43.24      1.25 o
  -6   9   5       20.59       22.23      1.01 o
  -5   9   5       84.70       84.20      1.70 o
  -4   9   5       13.39       13.97      1.06 o
  -3   9   5      181.85      179.12      2.55 o
  -2   9   5        5.99        5.66      0.62 o
  -1   9   5       75.08       73.19      1.55 o
   0   9   5      886.46      901.28     11.18 o
   1   9   5       35.23       27.97      1.52 o
   2   9   5      393.67      385.89      5.62 o
   3   9   5       47.04       46.61      1.55 o
   4   9   5       22.82       21.75      1.03 o
   5   9   5      262.09      261.60      3.87 o
   6   9   5        7.67        6.89      0.93 o
   7   9   5      100.21       97.24      2.53 o
   8   9   5       39.95       42.21      1.78 o
   9   9   5       13.88       15.98      1.47 o
  10   9   5        3.44        2.58      1.02 o
  11   9   5        0.14        0.23      1.02 o
  12   9   5       64.63       69.04      5.17 o
  13   9   5       23.26       19.27      1.83 o
  14   9   5       10.89       12.66      1.67 o
 -16  10   5       75.75       70.33      3.68 o
 -15  10   5       61.28       67.91      6.84 o
 -14  10   5       25.39       19.73      1.60 o
 -13  10   5        0.59       -0.37      1.08 o
 -12  10   5       13.56       12.62      1.40 o
 -11  10   5        2.04        2.11      0.96 o
 -10  10   5       90.37       95.46      2.09 o
  -9  10   5       43.73       43.61      1.49 o
  -8  10   5      229.22      232.63      3.20 o
  -7  10   5       32.73       33.17      1.26 o
  -6  10   5       39.56       40.94      1.32 o
  -5  10   5      271.15      265.34      3.56 o
  -4  10   5       37.05       36.43      1.18 o
  -3  10   5       46.00       42.52      1.21 o
  -2  10   5      313.25      289.57      3.99 o
  -1  10   5       87.74       90.10      2.74 o
   0  10   5      128.94      120.48      2.45 o
   1  10   5      118.39      110.28      2.60 o
   2  10   5        3.34        4.66      0.82 o
   3  10   5       14.56       13.93      0.89 o
   4  10   5      349.85      346.13      4.67 o
   5  10   5        8.66       10.79      0.98 o
   6  10   5      222.72      219.06      3.49 o
   7  10   5        0.74        1.43      1.04 o
   8  10   5        0.98       -0.40      0.83 o
   9  10   5       10.45       10.67      1.34 o
  10  10   5        9.70       11.15      1.42 o
  11  10   5      304.86      296.62      8.81 o
  12  10   5       35.49       37.19      2.22 o
  13  10   5      127.63      122.87      5.65 o
  14  10   5      131.42      129.80      4.10 o
 -15  11   5        4.16        4.23      2.29 o
 -14  11   5       60.99       62.14      4.60 o
 -13  11   5      120.47      119.46      4.01 o
 -12  11   5      111.98      120.45      3.15 o
 -11  11   5       58.24       59.43      2.33 o
 -10  11   5      318.71      329.12      4.32 o
  -9  11   5       46.10       46.31      1.57 o
  -8  11   5       50.93       52.54      1.63 o
  -7  11   5       19.55       23.78      1.17 o
  -6  11   5       20.69       23.80      1.16 o
  -5  11   5       49.27       52.08      1.48 o
  -4  11   5        0.14        0.62      0.62 o
  -3  11   5        0.52        1.40      0.67 o
  -2  11   5        9.41        8.90      0.84 o
  -1  11   5       16.53       17.85      0.91 o
   0  11   5       29.64       28.81      1.10 o
   1  11   5      154.19      153.50      2.43 o
   2  11   5      126.38      128.46      2.54 o
   3  11   5        7.62        9.26      0.85 o
   4  11   5        1.87        1.88      1.36 o
   5  11   5        0.32        0.44      0.64 o
   6  11   5       38.23       38.68      1.37 o
   7  11   5       10.19        9.95      1.08 o
   8  11   5        6.99        7.60      1.09 o
   9  11   5       10.46       11.19      1.42 o
  10  11   5       25.99       27.95      1.97 o
  11  11   5        3.18        2.31      1.24 o
  12  11   5       23.45       25.59      2.02 o
  13  11   5        1.06        1.11      1.45 o
 -14  12   5       80.12       76.86      3.23 o
 -13  12   5       90.02       90.86      3.43 o
 -12  12   5       15.19       14.86      1.53 o
 -11  12   5       62.73       68.61      2.52 o
 -10  12   5        6.38        7.19      1.29 o
  -9  12   5        2.59        1.10      1.43 o
  -8  12   5       21.02       19.21      1.22 o
  -7  12   5      417.61      431.89      4.94 o
  -6  12   5       82.01       85.52      1.74 o
  -5  12   5        0.44        0.35      0.63 o
  -4  12   5        4.97        4.08      0.70 o
  -3  12   5       19.35       19.74      1.01 o
  -2  12   5      282.07      279.25      3.67 o
  -1  12   5       44.87       43.17      1.48 o
   0  12   5        8.88       10.03      0.84 o
   1  12   5      159.63      161.01      3.06 o
   2  12   5       91.49       88.70      3.37 o
   3  12   5       16.60       18.38      1.15 o
   4  12   5        3.89        3.87      0.98 o
   5  12   5        0.14        0.47      0.68 o
   6  12   5       19.76       19.78      1.18 o
   7  12   5      196.34      193.13      4.76 o
   8  12   5        0.57       -0.19      1.00 o
   9  12   5        4.63        6.22      1.75 o
  10  12   5       34.02       34.74      2.16 o
  11  12   5        0.49        0.03      1.87 o
 -12  13   5       94.06       96.01      3.56 o
 -11  13   5       33.65       31.70      2.37 o
 -10  13   5       13.47       14.86      1.54 o
  -9  13   5        5.36        5.02      1.27 o
  -8  13   5       47.94       48.24      2.49 o
  -7  13   5       22.07       21.58      1.59 o
  -6  13   5       15.34       14.68      1.71 o
  -5  13   5        1.27        2.63      0.84 o
  -4  13   5       88.91       89.97      2.17 o
  -3  13   5        0.83        0.54      0.78 o
  -2  13   5        2.08        1.21      0.84 o
  -1  13   5       16.65       16.80      1.11 o
   0  13   5       33.54       31.89      1.36 o
   1  13   5      118.30      104.91      3.35 o
   2  13   5       66.58       65.37      2.94 o
   3  13   5       19.27       17.83      1.27 o
   4  13   5      256.71      253.98      4.61 o
   5  13   5        9.37       10.43      1.11 o
   6  13   5       99.38       98.99      3.65 o
   7  13   5        2.47        2.74      1.37 o
   8  13   5       60.30       58.79      2.62 o
   9  13   5       47.53       45.50      2.39 o
  10  13   5        2.71        2.56      1.28 o
 -11  14   5       11.58        8.33      2.37 o
 -10  14   5        4.96        5.56      1.86 o
  -9  14   5       20.01       18.29      2.03 o
  -8  14   5       23.02       24.13      1.75 o
  -7  14   5        3.23        5.56      1.24 o
  -6  14   5       32.24       30.96      1.81 o
  -5  14   5        0.46       -0.91      0.99 o
  -4  14   5       35.85       37.36      1.77 o
  -3  14   5       49.74       58.38      2.45 o
  -2  14   5       11.57       10.74      1.96 o
  -1  14   5        9.52        9.94      1.66 o
   0  14   5       16.55       19.80      1.20 o
   1  14   5      105.19      105.55      2.72 o
   2  14   5       72.65       78.50      2.37 o
   3  14   5       21.67       18.27      1.39 o
   4  14   5        1.09       -0.37      0.87 o
   5  14   5       56.42       59.01      2.06 o
   6  14   5        0.24        0.09      0.88 o
   7  14   5       32.81       31.03      2.11 o
   8  14   5       85.32       84.33      3.09 o
  -8  15   5      233.99      226.10      5.83 o
  -7  15   5       11.75       11.23      1.76 o
  -6  15   5        0.49       -1.19      1.19 o
  -5  15   5        3.51        4.38      1.25 o
  -4  15   5      406.29      409.50      8.48 o
  -3  15   5       31.13       26.18      1.72 o
  -2  15   5      122.76      124.01      3.13 o
  -1  15   5        0.03       -0.81      0.81 o
   0  15   5        4.98        3.20      1.10 o
   1  15   5        5.23        5.83      1.10 o
   2  15   5        4.80        5.89      1.12 o
   3  15   5       23.67       24.26      1.89 o
   4  15   5        0.01        0.33      1.12 o
   5  15   5        9.30        9.57      1.46 o
   6  15   5       22.54       22.47      1.90 o
  -5  16   5        1.40        0.34      1.35 o
  -4  16   5       31.58       33.02      2.33 o
  -3  16   5        0.01       -0.89      1.27 o
  -2  16   5        0.28        0.14      1.28 o
  -1  16   5       44.93       53.73      3.94 o
   0  16   5       32.92       39.68      3.63 o
   1  16   5        0.22       -0.15      1.55 o
   2  16   5       11.53       13.08      2.42 o
   3  16   5        1.59       -1.38      1.38 o
 -19   0   6       67.16       61.50      3.79 o
 -18   0   6        9.64       11.06      1.42 o
 -17   0   6        3.65        1.58      1.12 o
 -16   0   6        0.19        0.52      0.90 o
 -15   0   6       23.00       28.24      1.81 o
 -14   0   6       12.22       14.98      1.06 o
 -13   0   6       43.35       42.42      1.61 o
 -12   0   6        2.69        1.52      0.79 o
 -11   0   6      119.67      128.39      3.08 o
 -10   0   6       41.67       42.14      1.80 o
  -9   0   6      135.43      127.16      4.34 o
  -8   0   6      425.26      416.39     17.38 o
  -7   0   6       19.77       20.31      1.61 o
  -6   0   6       57.45       53.78      2.82 o
  -5   0   6      103.47      104.74      5.35 o
  -4   0   6      257.52      246.75      5.26 o
  -3   0   6      528.22      542.93     10.12 o
  -2   0   6      248.54      237.28      4.95 o
  -1   0   6      935.11      914.92     16.09 o
   0   0   6       80.55       88.35      4.04 o
   1   0   6     1036.41     1091.88     18.90 o
   2   0   6        5.96        9.44      0.86 o
   3   0   6       34.86       48.90      2.09 o
   4   0   6      696.30      691.30     16.62 o
   5   0   6     2676.67     2734.64     63.02 o
   6   0   6      280.13      266.23      7.29 o
   7   0   6        3.71        3.62      1.08 o
   8   0   6        1.69        3.05      1.13 o
   9   0   6      168.33      162.15      5.37 o
  10   0   6        3.86        1.73      1.16 o
  11   0   6       25.43       29.20      2.44 o
  12   0   6        0.08       -0.76      1.31 o
  13   0   6       21.60       25.11      2.65 o
  14   0   6       17.35       12.12      2.17 o
  15   0   6       72.41       67.55      4.19 o
  16   0   6       88.61       80.48      4.67 o
 -19   1   6        2.15        1.47      1.38 o
 -18   1   6       23.03       24.53      1.53 o
 -17   1   6       32.74       27.05      1.55 o
 -16   1   6        1.33        1.80      0.69 o
 -15   1   6       16.65       15.98      0.84 o
 -14   1   6      151.50      157.71      2.51 o
 -13   1   6        0.23        0.38      0.64 o
 -12   1   6      203.34      208.26      2.68 o
 -11   1   6       70.79       67.87      1.85 o
 -10   1   6        0.87        0.70      0.48 o
  -9   1   6       66.72       65.62      1.64 o
  -8   1   6      122.27      123.84      2.54 o
  -7   1   6       38.96       41.26      1.45 o
  -6   1   6       27.18       27.82      1.20 o
  -5   1   6       52.07       51.59      3.47 o
  -4   1   6      175.60      179.15      2.93 o
  -3   1   6        5.28        4.46      0.59 o
  -2   1   6      232.58      243.50      3.57 o
  -1   1   6      144.30      148.88      2.42 o
   0   1   6      744.93      718.29      9.03 o
   1   1   6      159.17      154.08      2.38 o
   2   1   6     1284.68     1373.60     19.86 o
   3   1   6      259.41      269.92      4.96 o
   4   1   6      115.36      131.37      3.04 o
   5   1   6      473.82      479.17      8.45 o
   6   1   6      290.98      276.26      5.29 o
   7   1   6       43.71       42.72      1.67 o
   8   1   6       60.66       63.36      3.57 o
   9   1   6      274.16      271.84      5.58 o
  10   1   6       61.41       60.64      5.23 o
  11   1   6        0.41        0.08      0.83 o
  12   1   6       14.69       13.87      1.43 o
  13   1   6       14.19       11.92      1.44 o
  14   1   6       40.65       41.67      2.34 o
  15   1   6        0.24       -1.09      1.31 o
  16   1   6       72.64       74.16      3.25 o
 -19   2   6        8.70        7.48      1.53 o
 -18   2   6        0.05       -0.59      0.89 o
 -17   2   6        2.14        1.88      0.91 o
 -16   2   6       12.47       11.54      1.22 o
 -15   2   6       22.91       17.40      1.37 o
 -14   2   6        0.18       -0.41      0.77 o
 -13   2   6      214.87      213.82      3.34 o
 -12   2   6        3.99        3.96      0.68 o
 -11   2   6      237.07      232.90      2.88 o
 -10   2   6        8.75       12.23      0.74 o
  -9   2   6        0.34        0.53      0.47 o
  -8   2   6      451.32      432.37      5.46 o
  -7   2   6      884.95      889.96     15.42 o
  -6   2   6      214.99      214.80      3.53 o
  -5   2   6      379.56      362.24      5.18 o
  -4   2   6       34.16       38.29      1.27 o
  -3   2   6       10.13       11.70      0.77 o
  -2   2   6      588.12      588.77      7.65 o
  -1   2   6       75.11       77.99      2.00 o
   0   2   6      112.06      114.67      1.95 o
   1   2   6       10.60       12.75      0.94 o
   2   2   6      587.62      615.42      9.34 o
   3   2   6      195.46      190.18      3.44 o
   4   2   6      161.82      152.19      3.88 o
   5   2   6       56.31       53.97      1.62 o
   6   2   6       43.46       40.95      2.33 o
   7   2   6       16.39       15.30      1.66 o
   8   2   6      206.01      198.22      4.28 o
   9   2   6       11.87       12.89      1.16 o
  10   2   6      102.48       99.05      2.91 o
  11   2   6        0.04        0.58      1.43 o
  12   2   6       33.91       33.95      1.95 o
  13   2   6       63.89       62.40      4.48 o
  14   2   6       13.85       15.27      3.16 o
  15   2   6      116.93      115.59      3.81 o
  16   2   6       16.71       12.13      1.78 o
 -19   3   6        0.63       -0.65      1.27 o
 -18   3   6        0.87        1.91      0.98 o
 -17   3   6       36.00       38.10      1.62 o
 -16   3   6      130.18      129.91      2.70 o
 -15   3   6      221.28      218.65      3.91 o
 -14   3   6       34.09       33.97      1.41 o
 -13   3   6      465.64      457.61      5.92 o
 -12   3   6        2.59        2.24      0.80 o
 -11   3   6      197.48      175.38      2.84 o
 -10   3   6      102.65      104.77      1.84 o
  -9   3   6      499.73      461.08      5.22 o
  -8   3   6        8.69        8.04      0.62 o
  -7   3   6        2.27        1.45      0.44 o
  -6   3   6       48.51       49.74      1.36 o
  -5   3   6      184.04      188.90      2.76 o
  -4   3   6      414.17      396.61      4.95 o
  -3   3   6       46.01       40.90      1.27 o
  -2   3   6       72.64       75.06      1.67 o
  -1   3   6      125.67      131.43      2.05 o
   0   3   6        0.04       -0.35      0.37 o
   1   3   6       37.63       35.09      1.44 o
   2   3   6       91.41       96.17      2.30 o
   3   3   6      153.87      154.49      3.63 o
   4   3   6      183.71      192.41      3.66 o
   5   3   6       23.64       22.78      1.05 o
   6   3   6       31.91       36.57      1.99 o
   7   3   6      529.25      515.33      9.28 o
   8   3   6       52.07       49.39      1.83 o
   9   3   6        9.77       12.24      1.15 o
  10   3   6       13.45       13.19      1.25 o
  11   3   6      121.63      118.41      3.37 o
  12   3   6       79.14       85.59      2.89 o
  13   3   6       13.52       11.18      2.71 o
  14   3   6       25.95       27.58      2.32 o
  15   3   6      101.79       96.92      3.56 o
  16   3   6       21.26       20.79      2.10 o
 -18   4   6       27.57       28.29      2.04 o
 -17   4   6        7.55        8.92      1.10 o
 -16   4   6      158.83      161.80      3.73 o
 -15   4   6        0.19        0.57      1.06 o
 -14   4   6        0.25        0.38      0.80 o
 -13   4   6       18.97       21.17      1.09 o
 -12   4   6        2.81        4.19      0.73 o
 -11   4   6       85.56       80.15      1.83 o
 -10   4   6       10.68        8.69      0.82 o
  -9   4   6       99.10       96.14      1.62 o
  -8   4   6      475.52      476.80      4.94 o
  -7   4   6       16.46       17.21      0.72 o
  -6   4   6        0.63        1.00      0.45 o
  -5   4   6       39.50       34.49      1.14 o
  -4   4   6       24.46       30.99      1.21 o
  -3   4   6        4.29        4.05      0.58 o
  -2   4   6        5.50        5.56      0.57 o
  -1   4   6       47.50       49.41      1.17 o
   0   4   6       15.11       13.74      1.08 o
   1   4   6       40.31       44.12      2.81 o
   2   4   6       26.83       24.54      1.31 o
   3   4   6       27.07       23.87      1.31 o
   4   4   6      109.66      108.18      2.58 o
   5   4   6      104.37      110.67      4.33 o
   6   4   6        7.79        9.44      0.79 o
   7   4   6        9.88        8.78      1.19 o
   8   4   6       61.86       66.74      2.12 o
   9   4   6       22.65       21.71      2.94 o
  10   4   6      119.14      120.78      3.28 o
  11   4   6      105.57      104.55      3.17 o
  12   4   6       44.67       42.67      2.51 o
  13   4   6        1.06        1.97      1.17 o
  14   4   6      159.22      156.81      4.50 o
  15   4   6       16.18       17.64      1.92 o
  16   4   6       12.20       11.09      2.50 o
 -18   5   6       21.28       25.74      3.11 o
 -17   5   6       47.36       49.02      2.00 o
 -16   5   6       37.21       39.43      2.73 o
 -15   5   6       11.96       11.51      1.53 o
 -14   5   6        9.98        8.63      1.09 o
 -13   5   6        6.69        7.00      0.86 o
 -12   5   6        8.72        8.30      0.93 o
 -11   5   6       17.18       16.77      1.43 o
 -10   5   6       90.43       93.15      1.80 o
  -9   5   6      261.91      251.19      3.28 o
  -8   5   6       19.48       19.65      0.93 o
  -7   5   6        4.10        2.22      0.57 o
  -6   5   6       38.77       35.16      1.03 o
  -5   5   6        8.24        9.68      0.67 o
  -4   5   6      160.89      160.32      2.02 o
  -3   5   6      131.53      129.45      2.23 o
  -2   5   6       48.77       50.24      1.29 o
  -1   5   6       32.92       32.81      1.03 o
   0   5   6      699.40      684.26     11.18 o
   1   5   6       32.68       40.50      1.64 o
   2   5   6       93.20       84.52      2.34 o
   3   5   6       27.68       27.51      1.83 o
   4   5   6       38.33       39.62      1.65 o
   5   5   6       53.46       53.05      1.89 o
   6   5   6      133.58      121.45      2.81 o
   7   5   6       40.88       36.00      1.51 o
   8   5   6      118.20      112.30      2.91 o
   9   5   6      112.13      103.49      6.42 o
  10   5   6       57.35       52.11      3.26 o
  11   5   6      109.92      112.51      3.37 o
  12   5   6        8.19       11.23      1.43 o
  13   5   6      126.18      123.42      3.83 o
  14   5   6       41.37       40.71      2.44 o
  15   5   6       12.73       10.31      1.71 o
 -18   6   6        0.07       -1.92      1.92 o
 -17   6   6        2.36        7.19      2.30 o
 -16   6   6        6.67        4.29      1.48 o
 -15   6   6       42.37       43.86      2.07 o
 -14   6   6       63.56       63.75      2.03 o
 -13   6   6       26.68       30.11      1.16 o
 -12   6   6        0.48        0.14      0.60 o
 -11   6   6       63.33       67.07      1.41 o
 -10   6   6      369.66      354.41      4.39 o
  -9   6   6        1.08        1.42      0.67 o
  -8   6   6       67.37       66.12      1.61 o
  -7   6   6      223.76      223.50      2.99 o
  -6   6   6      413.60      391.01      4.54 o
  -5   6   6      659.44      657.50      6.58 o
  -4   6   6      300.22      287.87      3.26 o
  -3   6   6      686.14      684.30      6.72 o
  -2   6   6      179.45      189.85      2.60 o
  -1   6   6      431.58      417.89      6.26 o
   0   6   6       77.36       82.33      1.79 o
   1   6   6      514.72      513.66      6.93 o
   2   6   6      116.94      108.62      2.79 o
   3   6   6        7.20       10.04      1.11 o
   4   6   6       57.80       64.15      2.49 o
   5   6   6        1.28        2.36      0.54 o
   6   6   6        1.92        1.39      0.66 o
   7   6   6       52.23       50.62      1.82 o
   8   6   6        5.28        4.75      0.90 o
   9   6   6       15.26       13.83      1.30 o
  10   6   6       56.88       56.87      5.94 o
  11   6   6       58.48       60.39      2.49 o
  12   6   6      137.83      143.56      5.60 o
  13   6   6       21.39       21.18      1.89 o
  14   6   6        7.72       10.00      1.87 o
  15   6   6        3.97        2.53      1.43 o
 -17   7   6       21.18       16.19      2.85 o
 -16   7   6        1.48        1.14      1.68 o
 -15   7   6       12.24       10.82      1.26 o
 -14   7   6       71.85       78.04      2.32 o
 -13   7   6        9.70       10.86      0.84 o
 -12   7   6        2.37        4.19      0.75 o
 -11   7   6       60.41       63.07      1.42 o
 -10   7   6      266.59      270.26      3.51 o
  -9   7   6       22.71       21.42      0.94 o
  -8   7   6       19.57       19.32      1.05 o
  -7   7   6        2.60        1.76      0.65 o
  -6   7   6      461.95      474.34      5.49 o
  -5   7   6      127.72      121.88      1.87 o
  -4   7   6        0.42        0.46      0.47 o
  -3   7   6       25.83       27.98      0.90 o
  -2   7   6       13.25       12.60      0.62 o
  -1   7   6       63.44       62.22      1.70 o
   0   7   6        8.75        7.98      0.76 o
   1   7   6      506.04      498.64      6.92 o
   2   7   6      165.33      160.55      2.81 o
   3   7   6        0.67        1.70      0.62 o
   4   7   6        5.02        5.67      0.75 o
   5   7   6       13.62       11.98      1.42 o
   6   7   6        1.31        0.95      0.61 o
   7   7   6        9.65        9.77      1.15 o
   8   7   6       10.43       12.02      2.59 o
   9   7   6        0.28       -0.53      0.84 o
  10   7   6        2.10        3.24      1.06 o
  11   7   6       11.63       10.23      1.39 o
  12   7   6       93.74      101.96      3.40 o
  13   7   6        0.40        2.05      1.22 o
  14   7   6       83.67       79.69      3.29 o
 -17   8   6       12.80       16.08      2.95 o
 -16   8   6       31.51       38.10      3.62 o
 -15   8   6        0.00       -1.06      1.06 o
 -14   8   6       89.52       81.53      2.41 o
 -13   8   6        0.08       -0.84      1.03 o
 -12   8   6        0.88       -0.16      1.07 o
 -11   8   6       74.90       77.39      1.91 o
 -10   8   6       49.10       47.82      1.51 o
  -9   8   6        1.47       -0.05      0.82 o
  -8   8   6       21.39       21.56      1.06 o
  -7   8   6        6.70        4.67      0.69 o
  -6   8   6        8.09        7.56      0.83 o
  -5   8   6       21.38       18.91      1.03 o
  -4   8   6       11.69        8.31      0.78 o
  -3   8   6        0.17        0.02      0.51 o
  -2   8   6      111.53      108.71      1.99 o
  -1   8   6      246.75      238.29      3.36 o
   0   8   6      205.42      209.10      3.00 o
   1   8   6      127.03      131.55      2.60 o
   2   8   6       89.98      101.52      2.19 o
   3   8   6       15.35       19.71      1.05 o
   4   8   6        1.63        3.50      0.68 o
   5   8   6       96.94       88.93      2.25 o
   6   8   6      212.98      212.33      4.07 o
   7   8   6       25.38       25.59      1.55 o
   8   8   6       23.23       26.31      2.42 o
   9   8   6        0.11        0.84      0.90 o
  10   8   6       41.84       39.86      2.13 o
  11   8   6      270.59      277.68      6.36 o
  12   8   6        0.88        2.26      1.46 o
  13   8   6        7.57        8.60      1.89 o
  14   8   6       70.68       71.49      3.00 o
 -16   9   6       43.23       43.15      3.80 o
 -15   9   6       45.60       50.78      2.56 o
 -14   9   6       45.67       52.80      2.11 o
 -13   9   6       22.87       25.43      1.56 o
 -12   9   6        7.10        6.65      1.13 o
 -11   9   6       50.01       52.49      1.79 o
 -10   9   6       10.96       11.34      1.01 o
  -9   9   6       12.01       11.72      0.97 o
  -8   9   6        2.40        2.44      0.75 o
  -7   9   6       24.92       23.05      1.04 o
  -6   9   6       19.40       20.47      1.16 o
  -5   9   6       51.92       49.79      1.51 o
  -4   9   6       16.48       16.10      0.99 o
  -3   9   6        3.92        4.06      0.76 o
  -2   9   6       19.87       24.63      1.19 o
  -1   9   6      130.11      127.95      2.49 o
   0   9   6       15.30       15.66      0.93 o
   1   9   6       13.15       13.49      0.77 o
   2   9   6       46.32       47.35      1.57 o
   3   9   6       12.77       14.70      1.15 o
   4   9   6        4.67        6.48      0.89 o
   5   9   6      178.76      170.96      3.08 o
   6   9   6       96.74      102.84      2.31 o
   7   9   6       34.82       33.73      1.56 o
   8   9   6        4.55        3.78      1.03 o
   9   9   6       75.65       75.12      3.41 o
  10   9   6       64.36       62.44      2.56 o
  11   9   6       63.87       60.81      4.05 o
  12   9   6        1.90        1.14      1.71 o
  13   9   6        0.00       -0.34      1.12 o
 -15  10   6        4.12        3.21      2.42 o
 -14  10   6        2.29        3.72      1.51 o
 -13  10   6        4.77        5.89      1.67 o
 -12  10   6       29.98       32.60      1.77 o
 -11  10   6       68.30       69.22      2.74 o
 -10  10   6        3.59        4.00      1.04 o
  -9  10   6       33.19       37.27      1.47 o
  -8  10   6        0.95        1.29      1.04 o
  -7  10   6       37.42       37.49      1.33 o
  -6  10   6        7.86        7.19      0.78 o
  -5  10   6      109.32      112.92      2.37 o
  -4  10   6      176.29      175.16      3.33 o
  -3  10   6        1.00        0.81      0.74 o
  -2  10   6       27.91       29.69      1.38 o
  -1  10   6       35.90       35.98      1.42 o
   0  10   6       43.76       41.15      1.46 o
   1  10   6        3.75        4.68      1.06 o
   2  10   6       90.77       87.04      1.94 o
   3  10   6       51.12       51.14      1.84 o
   4  10   6      387.54      397.59      6.68 o
   5  10   6       38.54       42.41      1.78 o
   6  10   6       74.74       67.75      2.19 o
   7  10   6      108.25      111.03      2.86 o
   8  10   6        4.89        5.02      1.73 o
   9  10   6       25.03       29.01      3.69 o
  10  10   6        8.11        7.91      1.36 o
  11  10   6       13.83       15.15      1.71 o
  12  10   6       16.42       16.34      1.72 o
 -14  11   6       10.58        8.53      2.05 o
 -13  11   6      100.31      106.13      4.58 o
 -12  11   6      174.76      173.37      5.78 o
 -11  11   6      113.46      116.90      3.02 o
 -10  11   6        2.24        2.47      1.12 o
  -9  11   6       63.96       67.66      2.66 o
  -8  11   6        3.93        2.74      0.92 o
  -7  11   6       75.60       71.51      1.73 o
  -6  11   6       20.43       22.57      1.10 o
  -5  11   6       21.68       20.26      1.35 o
  -4  11   6      249.10      257.18      4.46 o
  -3  11   6        1.66        2.59      0.84 o
  -2  11   6        1.12        3.00      0.82 o
  -1  11   6       15.27       12.58      1.06 o
   0  11   6        3.05        4.14      0.82 o
   1  11   6      109.71      111.62      2.17 o
   2  11   6        1.30        2.02      0.66 o
   3  11   6       27.98       30.26      1.62 o
   4  11   6       70.54       74.12      3.60 o
   5  11   6       46.41       46.10      2.18 o
   6  11   6       11.56       11.22      1.32 o
   7  11   6       20.84       20.80      2.54 o
   8  11   6        0.31        0.39      0.99 o
   9  11   6       11.21       12.07      1.48 o
  10  11   6       55.97       56.58      2.54 o
  11  11   6        3.67        2.03      1.22 o
 -13  12   6        3.75        0.51      1.92 o
 -12  12   6       11.62       10.06      1.69 o
 -11  12   6        6.26        8.52      1.63 o
 -10  12   6       42.84       45.91      1.72 o
  -9  12   6      153.05      160.87      5.41 o
  -8  12   6      193.40      207.37      4.14 o
  -7  12   6        0.33        0.14      0.95 o
  -6  12   6        1.13        1.05      0.92 o
  -5  12   6       45.95       45.01      3.28 o
  -4  12   6       47.44       49.24      2.32 o
  -3  12   6        1.20        1.82      0.90 o
  -2  12   6        8.12        7.60      1.03 o
  -1  12   6       12.28       11.98      1.13 o
   0  12   6       17.40       14.87      1.18 o
   1  12   6        0.50        0.40      0.79 o
   2  12   6        9.95       11.75      1.06 o
   3  12   6        0.50        0.76      0.96 o
   4  12   6       16.49       17.31      3.21 o
   5  12   6       17.66       19.38      1.63 o
   6  12   6        7.23        5.81      1.24 o
   7  12   6       31.29       31.06      4.85 o
   8  12   6       28.19       26.84      1.91 o
   9  12   6       93.55       89.15      7.21 o
  10  12   6       64.14       62.91      9.43 o
 -11  13   6      130.14      130.96      4.08 o
 -10  13   6       41.44       48.13      3.67 o
  -9  13   6        8.57       10.77      1.60 o
  -8  13   6       92.33      102.08      4.59 o
  -7  13   6       21.64       22.29      1.30 o
  -6  13   6       13.32       13.48      1.97 o
  -5  13   6        4.17        3.09      1.06 o
  -4  13   6       14.07       11.88      1.26 o
  -3  13   6       52.12       57.59      2.62 o
  -2  13   6       48.29       47.45      1.89 o
  -1  13   6       83.97       88.81      2.46 o
   0  13   6       13.45       14.01      1.21 o
   1  13   6       28.22       29.13      1.94 o
   2  13   6      210.22      215.36      4.49 o
   3  13   6        1.95        0.85      1.07 o
   4  13   6        3.79        5.49      1.96 o
   5  13   6        3.04        0.48      1.16 o
   6  13   6      113.11      111.83      3.82 o
   7  13   6       31.88       33.50      4.56 o
   8  13   6        6.71        5.04      1.32 o
  -9  14   6       21.81       21.62      3.14 o
  -8  14   6       28.32       31.56      3.59 o
  -7  14   6        5.48        4.95      2.11 o
  -6  14   6       16.86       17.51      1.73 o
  -5  14   6       32.91       35.60      1.85 o
  -4  14   6        3.75        2.55      1.07 o
  -3  14   6       54.05       50.66      2.57 o
  -2  14   6       28.79       25.90      2.06 o
  -1  14   6        1.51        1.00      0.95 o
   0  14   6       22.58       22.37      1.47 o
   1  14   6       89.05       90.90      2.50 o
   2  14   6        6.69        7.52      1.09 o
   3  14   6      176.67      176.37      4.59 o
   4  14   6        0.07        0.54      1.09 o
   5  14   6        3.84        2.87      1.18 o
   6  14   6       32.29       32.04      2.11 o
  -6  15   6       88.14       98.96      5.40 o
  -5  15   6       37.59       39.92      3.78 o
  -4  15   6       54.61       56.65      4.03 o
  -3  15   6        4.35        2.09      1.25 o
  -2  15   6       85.48       91.98      6.17 o
  -1  15   6        1.42       -0.46      1.15 o
   0  15   6       71.77       75.05      5.51 o
   1  15   6       25.59       24.72      2.08 o
   2  15   6        6.84        3.75      1.27 o
   3  15   6        1.21        0.75      1.19 o
   4  15   6        4.93        3.42      1.81 o
 -18   1   7        7.52       11.40      1.67 o
 -17   1   7        2.00        1.61      1.16 o
 -16   1   7      144.71      137.62      4.04 o
 -15   1   7       24.36       24.05      2.01 o
 -14   1   7        0.12       -0.09      1.04 o
 -13   1   7       70.50       69.25      1.96 o
 -12   1   7      151.16      157.71      2.61 o
 -11   1   7       21.01       23.67      1.24 o
 -10   1   7       11.14       10.36      1.13 o
  -9   1   7      258.85      249.83      4.26 o
  -8   1   7       97.40       89.82      2.22 o
  -7   1   7       27.83       29.81      1.38 o
  -6   1   7      366.16      338.45      5.07 o
  -5   1   7        3.55        3.85      0.74 o
  -4   1   7        8.26       11.11      1.45 o
  -3   1   7      152.72      146.41      2.62 o
  -2   1   7        0.73        0.24      0.55 o
  -1   1   7      248.35      251.97      4.85 o
   0   1   7      869.22      846.46     10.67 o
   1   1   7      166.68      158.86      4.09 o
   2   1   7      480.56      487.70      8.58 o
   3   1   7      156.25      149.55      3.19 o
   4   1   7      604.25      616.65     10.71 o
   5   1   7       15.92       20.65      1.21 o
   6   1   7       53.83       49.20      3.24 o
   7   1   7        5.46        5.61      0.87 o
   8   1   7        3.27        2.88      1.22 o
   9   1   7      354.06      373.59      9.01 o
  10   1   7       30.11       30.04      2.81 o
  11   1   7       18.72       19.43      1.57 o
  12   1   7       46.12       43.46      3.63 o
  13   1   7       42.21       40.71      2.22 o
  14   1   7       34.36       32.01      2.22 o
  15   1   7        7.41        9.25      1.60 o
 -18   2   7        0.97        0.06      3.23 o
 -17   2   7       91.73       87.56      3.26 o
 -16   2   7       75.57       73.60      2.95 o
 -15   2   7      109.85      104.96      3.46 o
 -14   2   7       67.17       66.37      2.78 o
 -13   2   7        0.90        0.82      0.96 o
 -12   2   7        8.47        8.59      1.16 o
 -11   2   7       55.58       52.23      1.69 o
 -10   2   7        0.07        0.01      0.72 o
  -9   2   7      111.35      101.87      2.46 o
  -8   2   7       75.51       71.93      2.01 o
  -7   2   7       96.09       99.15      2.59 o
  -6   2   7      298.48      300.49      4.66 o
  -5   2   7        0.02       -0.10      0.62 o
  -4   2   7       62.28       65.93      1.70 o
  -3   2   7       43.97       43.75      1.38 o
  -2   2   7       36.57       41.39      1.31 o
  -1   2   7       50.81       46.92      1.82 o
   0   2   7        0.04       -0.23      0.51 o
   1   2   7      143.63      142.49      3.45 o
   2   2   7      109.16       99.72      2.35 o
   3   2   7      109.65      101.49      2.36 o
   4   2   7       90.50       89.02      2.22 o
   5   2   7      141.68      137.64      3.09 o
   6   2   7        3.86        5.51      0.81 o
   7   2   7       59.60       58.26      1.98 o
   8   2   7        1.51        1.50      0.79 o
   9   2   7       16.14       17.67      1.37 o
  10   2   7        5.55        4.70      1.04 o
  11   2   7       21.24       20.60      1.61 o
  12   2   7       22.77       25.32      1.84 o
  13   2   7        3.00        1.07      1.12 o
  14   2   7        2.06        2.83      1.28 o
  15   2   7       72.72       71.67      3.06 o
 -18   3   7        1.99        3.63      2.04 o
 -17   3   7      117.13      122.37      3.83 o
 -16   3   7      192.68      191.29      4.96 o
 -15   3   7        1.15        2.86      1.42 o
 -14   3   7        5.34        4.90      1.41 o
 -13   3   7        3.84        4.43      0.96 o
 -12   3   7      169.62      166.43      3.42 o
 -11   3   7        4.03        3.31      0.97 o
 -10   3   7        0.65        0.11      0.69 o
  -9   3   7        3.33        3.10      0.83 o
  -8   3   7        5.80        4.35      1.04 o
  -7   3   7      761.78      761.68     10.20 o
  -6   3   7        6.90        6.45      0.85 o
  -5   3   7       34.52       38.28      2.70 o
  -4   3   7      551.74      546.92      7.94 o
  -3   3   7       53.83       60.48      1.68 o
  -2   3   7       42.59       42.46      1.32 o
  -1   3   7      211.99      230.29      3.99 o
   0   3   7      244.41      233.61      3.96 o
   1   3   7       75.98       84.03      1.72 o
   2   3   7        5.81        5.21      0.85 o
   3   3   7       17.56       15.92      1.73 o
   4   3   7      136.62      132.69      2.86 o
   5   3   7        8.15        9.52      0.94 o
   6   3   7       19.73       21.23      1.20 o
   7   3   7       23.70       18.86      1.23 o
   8   3   7        1.20        2.65      0.80 o
   9   3   7        6.00        4.91      0.97 o
  10   3   7        0.67       -0.76      0.76 o
  11   3   7        2.33        1.23      0.99 o
  12   3   7        0.77        2.62      1.10 o
  13   3   7       48.17       45.25      2.37 o
  14   3   7        0.10       -0.64      1.57 o
  15   3   7      155.82      152.27      7.53 o
 -18   4   7        2.97        4.00      1.53 o
 -17   4   7        0.96       -0.93      1.00 o
 -16   4   7       30.38       35.16      1.75 o
 -15   4   7       11.09       12.16      1.20 o
 -14   4   7      127.34      125.68      3.31 o
 -13   4   7      376.00      381.61      5.38 o
 -12   4   7        9.42        9.16      0.90 o
 -11   4   7       27.02       24.46      1.12 o
 -10   4   7       40.38       44.09      1.76 o
  -9   4   7        0.61       -0.02      0.80 o
  -8   4   7      132.41      128.70      2.42 o
  -7   4   7        0.01        0.51      0.65 o
  -6   4   7       82.26       86.33      1.85 o
  -5   4   7       41.20       40.58      1.26 o
  -4   4   7       49.15       44.80      1.25 o
  -3   4   7      337.78      327.07      4.83 o
  -2   4   7       84.49       77.93      1.78 o
  -1   4   7      183.72      189.05      3.11 o
   0   4   7        0.83        0.31      0.48 o
   1   4   7      107.96      117.33      2.85 o
   2   4   7       73.25       78.10      2.24 o
   3   4   7      162.32      157.88      4.10 o
   4   4   7      245.22      239.30      7.44 o
   5   4   7      330.40      324.09      9.46 o
   6   4   7      222.99      226.48      4.57 o
   7   4   7        3.50        3.97      0.77 o
   8   4   7       35.21       35.64      1.67 o
   9   4   7       10.15        9.11      1.38 o
  10   4   7        0.21        2.42      0.98 o
  11   4   7       35.80       41.63      2.12 o
  12   4   7      339.78      330.65      7.13 o
  13   4   7        2.17        2.51      1.23 o
  14   4   7      145.62      138.47      4.23 o
 -17   5   7      136.47      145.65      4.22 o
 -16   5   7       89.18       97.80      2.65 o
 -15   5   7      105.32      115.50      2.87 o
 -14   5   7      100.22      102.69      2.72 o
 -13   5   7        8.92        8.03      1.09 o
 -12   5   7        6.02        5.20      0.85 o
 -11   5   7      120.34      122.07      2.90 o
 -10   5   7        6.17        4.72      1.05 o
  -9   5   7        1.69        1.04      1.19 o
  -8   5   7       96.66       99.93      1.90 o
  -7   5   7      254.48      257.92      3.59 o
  -6   5   7        1.47        1.15      0.56 o
  -5   5   7       41.07       45.87      2.08 o
  -4   5   7       11.67       11.85      0.95 o
  -3   5   7       88.39       87.69      1.84 o
  -2   5   7        1.65        3.86      0.67 o
  -1   5   7      236.58      230.10      3.68 o
   0   5   7      127.42      128.60      2.36 o
   1   5   7       42.91       39.61      1.72 o
   2   5   7       19.79       21.53      1.43 o
   3   5   7        4.74        4.91      0.95 o
   4   5   7       86.23       86.85      4.05 o
   5   5   7       20.56       22.38      2.33 o
   6   5   7      119.59      109.75      3.08 o
   7   5   7      148.73      151.18      3.49 o
   8   5   7        2.04        1.45      0.78 o
   9   5   7       27.98       28.40      1.63 o
  10   5   7       20.26       22.40      1.62 o
  11   5   7      384.38      375.58     10.71 o
  12   5   7       33.93       34.45      2.14 o
  13   5   7       16.42       13.01      2.92 o
  14   5   7       58.55       63.38      3.20 o
 -17   6   7      118.42      117.54      5.65 o
 -16   6   7        1.27        0.43      1.05 o
 -15   6   7       69.42       77.34      2.42 o
 -14   6   7       33.30       33.54      1.56 o
 -13   6   7       25.08       22.40      1.46 o
 -12   6   7       52.74       60.67      1.92 o
 -11   6   7      127.20      132.37      3.48 o
 -10   6   7       29.83       32.00      1.21 o
  -9   6   7        1.33        0.63      0.58 o
  -8   6   7       10.59       11.81      0.76 o
  -7   6   7        0.78        0.48      0.67 o
  -6   6   7      176.76      184.39      2.99 o
  -5   6   7        7.86        7.45      0.79 o
  -4   6   7        0.65        1.56      0.97 o
  -3   6   7       37.98       35.99      1.28 o
  -2   6   7        7.05        4.38      0.71 o
  -1   6   7      242.10      242.24      4.31 o
   0   6   7        0.89       -0.34      0.69 o
   1   6   7      313.80      292.03      5.53 o
   2   6   7      257.74      250.23      4.97 o
   3   6   7       58.54       51.07      2.05 o
   4   6   7        3.79        4.93      1.69 o
   5   6   7       14.03       13.78      2.08 o
   6   6   7       22.49       18.22      2.32 o
   7   6   7        1.82        1.69      0.72 o
   8   6   7       27.79       28.31      1.57 o
   9   6   7      225.16      232.94      5.37 o
  10   6   7        1.76        0.93      1.48 o
  11   6   7      102.68      107.92      3.38 o
  12   6   7        3.18        2.60      1.21 o
  13   6   7        5.00        5.95      1.37 o
  14   6   7       20.70       20.13      1.99 o
 -16   7   7        3.74        3.19      2.28 o
 -15   7   7        0.02       -0.69      2.41 o
 -14   7   7        5.62        4.60      1.14 o
 -13   7   7        0.58       -0.96      0.96 o
 -12   7   7        4.17        3.84      1.04 o
 -11   7   7        6.48        6.59      1.05 o
 -10   7   7        1.91        1.94      0.97 o
  -9   7   7        1.17        1.40      0.73 o
  -8   7   7       62.68       59.96      1.56 o
  -7   7   7        0.00        0.31      0.60 o
  -6   7   7      215.05      194.82      3.53 o
  -5   7   7       35.14       35.13      1.25 o
  -4   7   7      365.43      359.73      4.48 o
  -3   7   7      270.77      276.60      4.81 o
  -2   7   7       59.75       61.76      1.55 o
  -1   7   7       36.12       35.70      2.14 o
   0   7   7        7.51       10.78      1.05 o
   1   7   7       26.55       23.73      1.08 o
   2   7   7      131.58      129.68      3.34 o
   3   7   7       16.71       18.34      1.50 o
   4   7   7       17.31       15.93      1.42 o
   5   7   7       18.52       18.57      2.45 o
   6   7   7       64.82       57.04      1.89 o
   7   7   7        0.91        0.51      0.73 o
   8   7   7       26.52       29.11      1.64 o
   9   7   7        1.18        0.20      0.89 o
  10   7   7       20.17       24.68      1.75 o
  11   7   7       21.41       23.96      1.85 o
  12   7   7        0.00        0.94      1.18 o
  13   7   7       13.12       11.85      1.64 o
 -15   8   7       16.56       19.58      3.05 o
 -14   8   7        0.65        0.19      1.33 o
 -13   8   7       10.40        8.41      1.59 o
 -12   8   7       30.81       34.11      1.88 o
 -11   8   7       37.38       43.09      1.97 o
 -10   8   7      154.28      148.68      2.75 o
  -9   8   7       27.72       28.71      1.31 o
  -8   8   7        5.20        6.63      1.23 o
  -7   8   7        3.78        2.19      0.71 o
  -6   8   7      186.86      182.49      2.88 o
  -5   8   7      114.46      108.56      1.89 o
  -4   8   7       10.08        7.80      1.67 o
  -3   8   7        7.12        6.20      0.86 o
  -2   8   7      160.16      160.61      4.37 o
  -1   8   7      164.42      165.36      4.72 o
   0   8   7        5.03        3.69      0.73 o
   1   8   7      397.88      394.95      5.88 o
   2   8   7        3.17        2.61      0.65 o
   3   8   7      109.95      107.73      2.28 o
   4   8   7        6.06        8.11      0.78 o
   5   8   7        1.23        1.01      0.78 o
   6   8   7        1.43       -0.40      0.92 o
   7   8   7       79.03       77.54      2.46 o
   8   8   7       57.18       61.12      2.29 o
   9   8   7       40.22       41.88      2.06 o
  10   8   7        7.18        6.83      1.64 o
  11   8   7      158.78      160.30      4.39 o
  12   8   7       22.15       26.28      2.48 o
 -15   9   7       10.17       10.50      2.78 o
 -13   9   7        0.00       -0.72      1.07 o
 -12   9   7        0.04       -0.33      1.04 o
 -11   9   7       13.62       13.69      1.81 o
 -10   9   7        1.82        0.33      1.17 o
  -9   9   7       52.05       47.87      2.02 o
  -8   9   7        0.12        0.08      1.46 o
  -7   9   7        0.14       -0.32      0.79 o
  -6   9   7       33.17       34.62      1.63 o
  -5   9   7       12.41       14.56      1.04 o
  -4   9   7        1.62        2.00      0.71 o
  -3   9   7       98.99      102.59      2.88 o
  -2   9   7       24.15       25.49      1.58 o
  -1   9   7        4.18        4.53      0.95 o
   0   9   7       40.38       35.77      1.53 o
   1   9   7       59.51       61.36      1.83 o
   2   9   7       28.91       29.19      1.77 o
   3   9   7       19.19       18.06      1.11 o
   4   9   7      279.75      279.96      5.36 o
   5   9   7        1.02        0.96      0.65 o
   6   9   7      428.68      427.11      8.36 o
   7   9   7       13.49       12.95      1.33 o
   8   9   7       17.72       18.00      2.23 o
   9   9   7       57.74       63.40      2.53 o
  10   9   7        9.85        9.62      1.68 o
  11   9   7       11.80       18.45      2.09 o
  12   9   7       23.71       29.16      2.67 o
 -13  10   7        9.82       11.66      2.67 o
 -12  10   7        8.01        9.36      1.40 o
 -11  10   7       40.11       38.92      2.40 o
 -10  10   7       42.46       47.83      6.30 o
  -9  10   7      188.64      202.21      4.99 o
  -8  10   7       91.90       88.70      2.66 o
  -7  10   7      117.95      121.23      3.99 o
  -6  10   7       18.59       20.46      1.73 o
  -5  10   7        3.01        2.09      0.82 o
  -4  10   7        0.72       -0.07      0.73 o
  -3  10   7       23.77       24.42      1.66 o
  -2  10   7       37.36       38.88      1.95 o
  -1  10   7      196.74      198.67      4.35 o
   0  10   7        7.58        9.45      2.30 o
   1  10   7      142.42      140.26      3.41 o
   2  10   7       27.99       30.97      1.64 o
   3  10   7       69.38       71.62      2.31 o
   4  10   7       20.46       22.10      1.27 o
   5  10   7       47.24       45.92      1.92 o
   6  10   7        1.82        0.59      1.01 o
   7  10   7      229.19      231.16      5.18 o
   8  10   7        6.62        7.68      1.23 o
   9  10   7        0.82        1.90      1.06 o
  10  10   7       43.89       48.12      4.00 o
  11  10   7       25.40       29.36      3.90 o
 -13  11   7       54.36       59.02      6.36 o
 -12  11   7        9.14        9.76      2.54 o
 -11  11   7       12.32       11.96      2.56 o
 -10  11   7        1.77        1.40      1.32 o
  -9  11   7      113.85      123.96      3.81 o
  -8  11   7        1.91        1.99      1.24 o
  -7  11   7        6.30        5.81      2.24 o
  -6  11   7        7.85        9.43      1.35 o
  -5  11   7       64.51       68.11      3.44 o
  -4  11   7       56.83       56.61      2.18 o
  -3  11   7       24.88       27.85      3.04 o
  -2  11   7       44.92       47.29      2.92 o
  -1  11   7      178.10      184.95      6.19 o
   0  11   7       16.26       17.63      1.99 o
   1  11   7        7.80        5.46      1.39 o
   2  11   7       11.99       16.34      1.87 o
   3  11   7       12.27       13.38      1.48 o
   4  11   7       47.77       48.71      2.14 o
   5  11   7        6.99        8.68      1.21 o
   6  11   7        4.64        5.47      1.15 o
   7  11   7       79.63       82.20      2.81 o
   8  11   7       58.29       62.89      4.58 o
   9  11   7       88.07       96.65      8.18 o
 -11  12   7       79.20       72.28      4.94 o
 -10  12   7      261.43      261.09      9.59 o
  -9  12   7        2.88        4.32      1.45 o
  -8  12   7        0.40       -0.06      1.20 o
  -7  12   7       73.09       70.97      2.86 o
  -6  12   7      120.57      125.12      4.08 o
  -5  12   7       20.82       22.27      1.71 o
  -4  12   7       69.84       79.49      4.89 o
  -3  12   7       26.75       31.95      1.86 o
  -2  12   7       70.73       72.77      3.76 o
  -1  12   7      125.31      118.78      4.37 o
   0  12   7        0.00        0.08      0.99 o
   1  12   7        0.04        0.54      1.03 o
   2  12   7      175.85      170.01      8.92 o
   3  12   7        9.39        9.12      1.33 o
   4  12   7        8.22        7.95      1.28 o
   5  12   7       36.90       41.98      2.14 o
   6  12   7       30.14       32.88      3.07 o
   7  12   7       13.87       16.57      1.57 o
   8  12   7        7.31        6.94      1.47 o
  -9  13   7       84.59       81.13      3.17 o
  -8  13   7        0.21       -0.08      2.27 o
  -7  13   7       25.09       21.17      1.91 o
  -6  13   7       32.03       29.57      1.67 o
  -5  13   7        0.00        0.50      0.97 o
  -4  13   7        9.88       12.10      1.30 o
  -3  13   7       65.03       68.03      3.82 o
  -2  13   7       23.35       21.01      1.82 o
  -1  13   7       35.22       35.73      2.13 o
   0  13   7        2.37        1.01      2.55 o
   1  13   7        0.05       -0.49      1.09 o
   2  13   7       46.84       42.24      2.19 o
   3  13   7       87.93       89.33      3.04 o
   4  13   7        2.44        3.02      1.28 o
   5  13   7       44.90       49.14      2.37 o
   6  13   7       50.67       54.86      2.48 o
  -7  14   7        3.09        2.63      1.35 o
  -6  14   7        1.05        0.25      1.25 o
  -5  14   7       27.95       29.03      2.23 o
  -4  14   7      107.38      107.85      4.35 o
  -3  14   7       32.83       37.95      2.30 o
  -2  14   7        0.65        0.35      1.12 o
  -1  14   7        7.17        7.75      1.41 o
   0  14   7        0.33        0.21      1.12 o
   1  14   7        0.99        0.62      1.13 o
   2  14   7        0.30        0.36      1.25 o
   3  14   7        3.76        1.49      1.18 o
 -17   0   8        0.19        1.61      2.01 o
 -16   0   8       63.52       59.28      4.04 o
 -15   0   8       23.82       22.64      2.89 o
 -14   0   8       83.04       92.83      4.75 o
 -13   0   8        0.20       -1.67      1.67 o
 -12   0   8        0.10       -1.24      1.24 o
 -11   0   8       25.95       27.14      2.33 o
 -10   0   8       64.85       62.23      2.96 o
  -9   0   8        2.99        3.27      1.40 o
  -8   0   8        0.27       -0.01      2.22 o
  -7   0   8        0.00       -0.56      1.31 o
  -6   0   8       80.83       80.23      2.97 o
  -5   0   8      160.43      160.74      4.26 o
  -4   0   8      577.39      548.88     17.46 o
  -3   0   8        0.01       -0.14      0.88 o
  -2   0   8      173.06      167.29      4.11 o
  -1   0   8       50.58       48.56      2.09 o
   0   0   8      211.39      206.90      6.08 o
   1   0   8       12.88       13.14      1.46 o
   2   0   8        0.42        0.62      0.96 o
   3   0   8      185.35      186.14      5.57 o
   4   0   8      481.42      506.70     12.91 o
   5   0   8        0.17       -0.98      0.98 o
   6   0   8        9.29        6.33      1.35 o
   7   0   8        1.00        1.36      1.16 o
   8   0   8       41.53       44.63      2.74 o
   9   0   8      159.71      148.06      5.27 o
  10   0   8        0.00        0.01      1.28 o
  11   0   8      205.94      204.60      6.95 o
  12   0   8       82.98       77.33      4.06 o
  13   0   8       44.92       43.94      3.33 o
 -17   1   8        5.52        6.08      1.62 o
 -16   1   8       11.51       11.11      2.92 o
 -15   1   8       14.54       12.22      1.77 o
 -14   1   8       13.73       10.03      1.70 o
 -13   1   8      111.40      116.57      3.20 o
 -12   1   8        7.72        8.70      1.19 o
 -11   1   8       26.86       27.23      1.65 o
 -10   1   8       41.17       39.60      1.79 o
  -9   1   8       75.87       65.94      2.35 o
  -8   1   8       30.07       27.56      1.49 o
  -7   1   8      218.20      214.79      4.22 o
  -6   1   8        1.23        0.52      0.77 o
  -5   1   8       79.90       85.42      2.12 o
  -4   1   8       21.53       23.33      1.22 o
  -3   1   8       85.72       82.73      2.32 o
  -2   1   8       21.00       18.06      1.08 o
  -1   1   8      254.67      264.08      4.55 o
   0   1   8        6.22        5.48      0.96 o
   1   1   8        0.09        0.69      1.02 o
   2   1   8       98.31       98.61      2.53 o
   3   1   8      615.45      615.84     10.82 o
   4   1   8      392.76      385.96      7.17 o
   5   1   8       62.55       65.19      2.07 o
   6   1   8      383.31      372.17      7.09 o
   7   1   8       38.59       45.20      1.87 o
   8   1   8       11.74       11.96      1.23 o
   9   1   8       28.77       26.13      1.67 o
  10   1   8        0.30       -0.24      0.91 o
  11   1   8       23.34       22.23      1.71 o
  12   1   8       18.27       16.82      2.54 o
  13   1   8        0.69        2.13      1.15 o
 -17   2   8        3.76        3.24      1.78 o
 -16   2   8       80.52       81.50      4.41 o
 -15   2   8       11.97       15.56      2.71 o
 -14   2   8       21.21       16.86      1.86 o
 -13   2   8       40.61       44.96      2.61 o
 -12   2   8       46.28       43.92      1.99 o
 -11   2   8       93.26       91.47      2.86 o
 -10   2   8       13.75       14.32      1.59 o
  -9   2   8       79.11       73.74      2.20 o
  -8   2   8        0.16        0.55      0.87 o
  -7   2   8      136.58      130.46      2.81 o
  -6   2   8       10.49        9.67      1.02 o
  -5   2   8       48.64       50.89      1.68 o
  -4   2   8      174.85      175.94      3.17 o
  -3   2   8      877.56      881.44     11.42 o
  -2   2   8      134.65      135.41      2.87 o
  -1   2   8      208.86      214.19      3.87 o
   0   2   8       30.16       29.28      1.25 o
   1   2   8       85.89       84.86      2.94 o
   2   2   8      187.77      187.90      3.92 o
   3   2   8       88.23       89.39      3.58 o
   4   2   8       53.87       52.73      1.76 o
   5   2   8        0.30        1.11      0.72 o
   6   2   8       81.26       83.88      2.43 o
   7   2   8       20.63       19.63      2.39 o
   8   2   8       19.63       18.54      1.77 o
   9   2   8        4.80        3.63      0.99 o
  10   2   8       25.22       24.77      2.01 o
  11   2   8        6.64        5.35      1.20 o
  12   2   8        6.48        5.82      1.25 o
  13   2   8        1.56        3.12      1.26 o
 -17   3   8       49.27       50.69      5.00 o
 -16   3   8        0.95       -0.57      1.37 o
 -15   3   8       41.92       43.41      2.55 o
 -14   3   8      239.37      238.07      5.66 o
 -13   3   8       26.33       23.90      2.06 o
 -12   3   8      132.75      143.83      4.20 o
 -11   3   8       34.21       34.22      1.56 o
 -10   3   8      137.26      128.65      2.58 o
  -9   3   8        0.52        1.02      0.89 o
  -8   3   8       58.32       56.05      1.93 o
  -7   3   8      298.09      280.92      4.66 o
  -6   3   8      408.10      405.83      6.08 o
  -5   3   8       36.76       39.38      1.52 o
  -4   3   8        5.97        7.10      1.14 o
  -3   3   8       53.91       57.98      1.67 o
  -2   3   8      304.50      290.50      5.01 o
  -1   3   8        8.05        7.75      0.85 o
   0   3   8       16.56       16.77      1.02 o
   1   3   8       21.85       20.95      1.12 o
   2   3   8        0.53        0.14      0.60 o
   3   3   8       62.75       61.87      1.81 o
   4   3   8      198.85      198.40      4.09 o
   5   3   8       56.95       54.17      1.80 o
   6   3   8        0.58        0.32      0.69 o
   7   3   8       58.18       65.78      2.15 o
   8   3   8       31.88       31.38      2.38 o
   9   3   8       17.41       16.71      1.45 o
  10   3   8       29.15       26.59      1.74 o
  11   3   8        8.00        9.55      1.32 o
  12   3   8       31.03       33.07      4.00 o
  13   3   8       31.81       35.90      2.23 o
 -16   4   8       16.20       18.75      2.01 o
 -15   4   8       41.97       47.08      3.94 o
 -14   4   8       24.40       21.87      2.06 o
 -13   4   8       62.14       59.57      2.85 o
 -12   4   8       35.38       33.97      2.29 o
 -11   4   8        1.09        1.74      1.01 o
 -10   4   8        6.03        6.27      0.97 o
  -9   4   8       24.41       24.39      1.31 o
  -8   4   8       32.56       29.58      2.76 o
  -7   4   8       68.39       69.94      2.06 o
  -6   4   8        5.44        3.48      0.85 o
  -5   4   8       42.47       42.84      1.61 o
  -4   4   8      165.13      161.04      3.01 o
  -3   4   8       11.25       14.76      1.11 o
  -2   4   8        0.56        0.36      0.86 o
  -1   4   8        0.09        0.18      1.00 o
   0   4   8        7.31        8.86      0.81 o
   1   4   8        0.00        0.21      1.53 o
   2   4   8       41.31       36.62      2.71 o
   3   4   8       59.60       60.63      3.36 o
   4   4   8        0.00       -1.01      1.24 o
   5   4   8       13.72       13.26      2.02 o
   6   4   8       41.90       39.74      2.51 o
   7   4   8      142.24      150.84      6.98 o
   8   4   8        1.17        0.54      1.30 o
   9   4   8      148.59      152.00      3.80 o
  10   4   8       15.52       12.94      1.36 o
  11   4   8      153.41      151.56      4.07 o
  12   4   8       10.29       10.05      1.45 o
  13   4   8       46.64       49.08      5.29 o
 -16   5   8        0.90        0.93      1.49 o
 -15   5   8        8.96       11.36      1.80 o
 -14   5   8        1.27        1.80      1.42 o
 -13   5   8       26.19       26.36      2.69 o
 -12   5   8        6.18        2.22      1.34 o
 -11   5   8        3.78        3.95      1.50 o
 -10   5   8       44.04       45.65      1.89 o
  -9   5   8      119.37      107.87      2.37 o
  -8   5   8       44.96       46.55      1.86 o
  -7   5   8      173.17      168.43      3.37 o
  -6   5   8      122.82      119.41      2.69 o
  -5   5   8        0.59        0.62      0.63 o
  -4   5   8        0.14       -0.12      0.71 o
  -3   5   8      192.58      183.83      3.09 o
  -2   5   8        2.95        1.17      0.59 o
  -1   5   8       13.45       12.59      0.75 o
   0   5   8       30.55       27.97      0.93 o
   1   5   8        3.33        4.25      0.76 o
   2   5   8        0.66        1.41      1.36 o
   3   5   8        1.00        0.53      1.40 o
   4   5   8       41.61       46.61      3.12 o
   5   5   8       10.77        9.03      1.86 o
   6   5   8        4.73        5.11      1.73 o
   7   5   8       57.36       60.95      2.50 o
   8   5   8        0.87        1.23      0.83 o
   9   5   8       72.09       73.12      2.46 o
  10   5   8        3.99        3.26      1.08 o
  11   5   8       22.92       26.45      1.87 o
  12   5   8       40.56       39.02      4.97 o
 -16   6   8       52.52       60.00      2.91 o
 -15   6   8        4.01        4.99      2.16 o
 -14   6   8        1.34        0.27      1.35 o
 -13   6   8      103.36       99.27      5.41 o
 -12   6   8       27.17       31.11      2.39 o
 -11   6   8       28.28       29.88      2.78 o
 -10   6   8       21.19       17.76      2.10 o
  -9   6   8      166.74      163.44      3.42 o
  -8   6   8        1.14        0.97      0.84 o
  -7   6   8        2.46        3.31      0.71 o
  -6   6   8       34.55       34.42      1.42 o
  -5   6   8      418.63      413.68      6.58 o
  -4   6   8      379.77      365.91      6.38 o
  -3   6   8      240.32      230.43      4.44 o
  -2   6   8      456.89      468.02      6.78 o
  -1   6   8       35.23       37.29      1.39 o
   0   6   8       49.56       47.34      1.46 o
   1   6   8       97.90      100.09      2.92 o
   2   6   8      166.71      162.05      3.85 o
   3   6   8       16.83       18.05      2.38 o
   4   6   8       11.59       12.44      2.15 o
   5   6   8       13.73       11.20      2.16 o
   6   6   8       38.89       36.85      3.22 o
   7   6   8       22.14       21.02      1.30 o
   8   6   8       96.58      105.96      8.83 o
   9   6   8        0.67       -0.49      2.30 o
  10   6   8        0.55        1.28      1.01 o
  11   6   8       57.90       61.07      3.30 o
  12   6   8       75.86       80.42      6.81 o
 -14   7   8        0.02        2.38      1.78 o
 -13   7   8       28.36       27.03      2.17 o
 -12   7   8        0.56        1.19      1.32 o
 -11   7   8       41.46       43.24      2.45 o
 -10   7   8       35.15       40.14      2.35 o
  -9   7   8      128.19      129.09      2.87 o
  -8   7   8        7.90        7.92      1.12 o
  -7   7   8        8.08        9.30      1.22 o
  -6   7   8        6.17        8.08      0.93 o
  -5   7   8      148.71      159.14      3.11 o
  -4   7   8        1.81        1.81      0.90 o
  -3   7   8       72.14       69.02      2.01 o
  -2   7   8       82.90       82.70      2.12 o
  -1   7   8        1.70        2.31      0.72 o
   0   7   8       23.23       22.02      1.17 o
   1   7   8       30.74       32.84      1.27 o
   2   7   8       74.45       78.83      2.69 o
   3   7   8       12.32       12.12      2.29 o
   4   7   8       21.00       20.28      2.75 o
   5   7   8      108.35      112.56      5.34 o
   6   7   8        0.57        0.08      1.72 o
   7   7   8       12.27       17.39      2.69 o
   8   7   8       22.42       23.31      1.71 o
   9   7   8      214.93      229.94      6.73 o
  10   7   8       17.15       17.80      1.56 o
  11   7   8       22.93       27.07      4.52 o
 -14   8   8       15.84       14.54      2.92 o
 -13   8   8        4.79        4.26      2.18 o
 -12   8   8        0.05       -1.83      1.83 o
 -11   8   8       12.01       10.49      1.66 o
 -10   8   8       11.92       14.78      1.42 o
  -9   8   8       22.99       25.20      1.65 o
  -8   8   8       24.04       22.20      1.62 o
  -7   8   8       58.98       61.24      2.23 o
  -6   8   8        0.74        2.04      0.94 o
  -5   8   8        0.46        1.51      1.47 o
  -4   8   8       20.37       23.32      1.43 o
  -3   8   8        1.13        1.40      0.82 o
  -2   8   8       40.74       43.30      2.50 o
  -1   8   8      117.62      117.79      3.06 o
   0   8   8      177.23      178.28      3.33 o
   1   8   8        2.73        3.25      0.75 o
   2   8   8      131.82      140.70      4.05 o
   3   8   8      162.09      159.59      6.57 o
   4   8   8       21.63       24.13      2.97 o
   5   8   8        1.49        2.74      1.91 o
   6   8   8        1.10        3.62      2.07 o
   7   8   8      171.42      173.75      7.12 o
   8   8   8        6.74        8.23      2.20 o
   9   8   8        3.88        3.01      1.03 o
  10   8   8        3.48        4.95      2.30 o
 -13   9   8       35.26       39.62      4.10 o
 -12   9   8        0.79       -0.96      1.98 o
 -11   9   8        4.52        4.36      1.52 o
 -10   9   8        2.03        0.66      4.16 o
  -9   9   8        0.31        3.12      1.78 o
  -8   9   8       17.49       19.07      2.54 o
  -7   9   8      112.67      114.16      5.03 o
  -6   9   8       20.89       17.41      2.23 o
  -5   9   8       59.85       64.72      3.52 o
  -4   9   8       51.93       52.50      2.61 o
  -3   9   8        0.80        1.10      0.97 o
  -2   9   8        7.43        8.69      1.18 o
  -1   9   8       13.87       14.98      1.17 o
   0   9   8        0.49        2.02      0.79 o
   1   9   8        6.91        7.06      0.92 o
   2   9   8       56.25       60.96      1.81 o
   3   9   8       69.40       71.33      1.92 o
   4   9   8       33.02       33.32      3.47 o
   5   9   8        5.51        4.37      0.88 o
   6   9   8      270.68      264.81      9.49 o
   7   9   8       65.50       71.74      2.42 o
   8   9   8       72.65       77.52      3.22 o
   9   9   8        0.48        0.25      2.14 o
  10   9   8       86.87       92.36      3.78 o
 -12  10   8        0.42       -1.14      1.43 o
 -11  10   8       46.62       61.58      3.19 o
 -10  10   8      100.94      106.71      7.15 o
  -9  10   8        0.46       -1.14      1.68 o
  -8  10   8        1.65        2.38      1.70 o
  -7  10   8       28.23       23.78      2.63 o
  -6  10   8        6.15        5.20      1.73 o
  -5  10   8       86.61       92.51      4.35 o
  -4  10   8        3.00        2.73      1.46 o
  -3  10   8       66.01       65.73      3.43 o
  -2  10   8        0.24       -0.47      1.21 o
  -1  10   8        0.09        0.66      1.17 o
   0  10   8        7.99        9.08      1.47 o
   1  10   8      127.94      130.73      4.46 o
   2  10   8       67.08       75.62      3.10 o
   3  10   8       12.92       14.77      1.51 o
   4  10   8       60.55       64.78      3.06 o
   5  10   8       44.43       46.75      2.10 o
   6  10   8        0.03        0.27      0.86 o
   7  10   8       32.88       33.96      1.79 o
   8  10   8       17.03       13.80      1.62 o
 -11  11   8      121.70      123.09      4.47 o
 -10  11   8        5.43        5.77      2.24 o
  -9  11   8       18.86       20.71      2.89 o
  -8  11   8      146.45      153.34      6.49 o
  -7  11   8        0.89        1.78      1.74 o
  -6  11   8       24.81       21.61      2.58 o
  -5  11   8        0.96        2.02      1.56 o
  -4  11   8        2.45        2.57      1.52 o
  -3  11   8       21.80       22.10      2.35 o
  -2  11   8        6.75        7.22      1.61 o
  -1  11   8       13.38       16.14      1.95 o
   0  11   8        6.45        7.64      1.57 o
   1  11   8       29.11       24.39      2.14 o
   2  11   8        0.76        2.38      1.02 o
   3  11   8        4.51        4.56      1.08 o
   4  11   8       13.75       15.15      2.27 o
   5  11   8        1.57       -0.87      0.87 o
   6  11   8        0.32        0.14      1.16 o
   7  11   8        4.26        3.07      1.07 o
  -9  12   8       45.72       51.80      4.04 o
  -8  12   8       47.22       41.88      3.80 o
  -7  12   8      190.68      187.93      7.33 o
  -6  12   8        0.37        2.86      1.72 o
  -5  12   8        0.21        1.15      1.59 o
  -4  12   8       10.91       10.00      2.01 o
  -3  12   8        4.62        7.55      1.84 o
  -2  12   8       55.53       57.38      3.37 o
  -1  12   8        2.53        3.16      1.46 o
   0  12   8       10.55        9.11      1.78 o
   1  12   8        9.53       10.66      2.19 o
   2  12   8       16.39       17.34      3.31 o
   3  12   8       23.59       22.35      2.74 o
   4  12   8       40.24       44.18      2.12 o
   5  12   8        1.22        2.18      1.00 o
  -6  13   8       13.91       13.20      2.76 o
  -5  13   8        0.93       -0.60      1.14 o
  -4  13   8        4.37        2.64      1.26 o
  -3  13   8        0.36       -1.04      1.04 o
  -2  13   8       29.79       31.83      2.13 o
  -1  13   8       61.42       60.49      2.63 o
   0  13   8       17.05       17.13      2.30 o
   1  13   8       23.34       25.15      1.87 o
   2  13   8       49.77       51.87      4.94 o
 -16   1   9       51.53       52.82      2.93 o
 -15   1   9        0.87       -1.22      1.42 o
 -14   1   9        0.26        0.33      1.58 o
 -13   1   9       27.58       24.18      2.40 o
 -12   1   9       55.00       54.06      4.56 o
 -11   1   9       12.09       13.33      3.35 o
 -10   1   9        3.96        2.55      1.20 o
  -9   1   9      179.62      185.10      3.74 o
  -8   1   9        1.97        3.01      1.00 o
  -7   1   9      205.30      189.96      3.66 o
  -6   1   9        7.36        5.02      1.07 o
  -5   1   9      302.87      293.64      5.26 o
  -4   1   9        9.54        9.29      1.62 o
  -3   1   9        0.06        0.71      0.78 o
  -2   1   9        0.17        0.80      0.82 o
  -1   1   9        8.36        8.52      1.06 o
   0   1   9        8.85        7.04      0.96 o
   1   1   9        2.29        3.35      0.85 o
   2   1   9        0.38        1.44      0.78 o
   3   1   9       33.73       34.43      1.60 o
   4   1   9       65.06       63.31      2.13 o
   5   1   9      151.41      151.55      3.63 o
   6   1   9       94.28       98.18      2.80 o
   7   1   9       86.61       89.20      2.72 o
   8   1   9       34.69       35.72      1.97 o
   9   1   9       22.72       27.31      2.35 o
  10   1   9       56.29       51.00      2.28 o
  11   1   9       14.41       17.24      1.60 o
  12   1   9        0.46        1.85      1.17 o
 -15   2   9       66.55       65.80      6.15 o
 -14   2   9       24.47       26.88      2.77 o
 -13   2   9       21.47       19.34      2.61 o
 -12   2   9       39.37       37.93      2.50 o
 -11   2   9       24.37       23.28      2.11 o
 -10   2   9       91.61       87.83      3.35 o
  -9   2   9        6.49        2.86      1.17 o
  -8   2   9      256.50      254.71      4.56 o
  -7   2   9      130.09      122.48      3.03 o
  -6   2   9       61.51       62.32      2.01 o
  -5   2   9       41.82       43.88      1.69 o
  -4   2   9       15.36       14.15      1.40 o
  -3   2   9       38.17       37.38      1.67 o
  -2   2   9       46.95       47.61      1.74 o
  -1   2   9       12.09       10.44      1.09 o
   0   2   9       24.12       26.70      1.50 o
   1   2   9       65.96       63.15      2.11 o
   2   2   9        0.00        0.25      0.72 o
   3   2   9        6.01        7.37      0.94 o
   4   2   9        0.01       -0.16      0.87 o
   5   2   9       37.65       40.17      3.07 o
   6   2   9        6.13        4.35      0.96 o
   7   2   9       11.47       13.78      1.26 o
   8   2   9        0.07        1.05      0.93 o
   9   2   9        0.00        0.78      1.43 o
  10   2   9       52.01       54.95      6.68 o
  11   2   9        0.85        1.02      1.25 o
 -15   3   9       83.19       90.59      4.81 o
 -14   3   9       22.63       23.97      2.21 o
 -13   3   9       49.11       51.03      5.44 o
 -12   3   9        3.13        1.70      1.39 o
 -11   3   9        6.08        5.12      1.21 o
 -10   3   9      117.73      112.76      3.80 o
  -9   3   9      203.19      204.86      4.03 o
  -8   3   9       30.50       30.55      2.08 o
  -7   3   9      109.89      108.84      2.70 o
  -6   3   9       56.64       60.29      4.36 o
  -5   3   9       12.10       11.80      1.13 o
  -4   3   9      127.42      128.16      3.05 o
  -3   3   9       70.85       67.34      2.09 o
  -2   3   9       19.22       19.95      2.18 o
  -1   3   9        1.27        0.82      1.48 o
   0   3   9      401.81      394.90      8.23 o
   1   3   9        2.32        1.93      0.80 o
   2   3   9       26.24       30.88      3.62 o
   3   3   9      242.69      245.17      5.00 o
   4   3   9       15.18       14.85      1.14 o
   5   3   9       16.04       16.30      1.18 o
   6   3   9        2.17        1.30      0.83 o
   7   3   9        0.00       -0.04      0.82 o
   8   3   9        4.27        6.20      1.07 o
   9   3   9       10.21        8.89      1.24 o
  10   3   9        7.71        6.21      1.19 o
  11   3   9        2.24        3.24      1.18 o
 -15   4   9      202.89      205.47      7.55 o
 -14   4   9       21.56       17.47      2.04 o
 -13   4   9        8.85        7.00      1.63 o
 -12   4   9        0.07        1.25      1.36 o
 -11   4   9        8.39        8.36      1.60 o
 -10   4   9       16.85       13.56      1.69 o
  -9   4   9        0.36       -1.00      1.00 o
  -8   4   9        8.36        9.77      1.40 o
  -7   4   9       68.55       65.75      2.47 o
  -6   4   9      327.50      323.83      5.26 o
  -5   4   9        5.84        4.88      1.03 o
  -4   4   9        0.05        0.84      1.67 o
  -3   4   9      101.12      100.57      3.75 o
  -2   4   9       15.72       16.81      1.22 o
  -1   4   9        0.76       -0.07      0.72 o
   0   4   9        0.00        1.25      0.76 o
   1   4   9        0.50        1.04      0.70 o
   2   4   9      108.95      107.70      2.69 o
   3   4   9       54.17       48.70      3.23 o
   4   4   9        8.10        7.57      1.88 o
   5   4   9      124.03      121.69      2.98 o
   6   4   9       72.38       70.30      3.69 o
   7   4   9      204.40      208.82      4.59 o
   8   4   9        4.78        5.89      1.03 o
   9   4   9       57.12       53.97      2.86 o
  10   4   9       15.54       17.88      1.56 o
  11   4   9        0.14        0.82      1.11 o
 -14   5   9       42.33       43.14      2.73 o
 -13   5   9       39.25       39.76      2.63 o
 -12   5   9       14.60       14.81      1.88 o
 -11   5   9        5.85        6.18      1.50 o
 -10   5   9       75.79       77.70      3.06 o
  -9   5   9        1.59        0.36      1.00 o
  -8   5   9       11.17        8.90      1.33 o
  -7   5   9        7.73        7.11      1.15 o
  -6   5   9       38.95       41.40      1.96 o
  -5   5   9       83.20       85.02      3.81 o
  -4   5   9       34.50       35.20      1.72 o
  -3   5   9        2.43        1.37      0.85 o
  -2   5   9       67.75       68.80      2.60 o
  -1   5   9        0.05       -0.60      0.80 o
   0   5   9       56.80       53.12      1.90 o
   1   5   9       20.42       20.65      1.22 o
   2   5   9      177.97      174.82      6.52 o
   3   5   9        1.66       -0.84      1.52 o
   4   5   9        9.93        9.75      2.07 o
   5   5   9        6.11       10.33      2.13 o
   6   5   9        2.33        2.46      1.70 o
   7   5   9       19.82       23.75      2.86 o
   8   5   9      123.11      131.93      8.33 o
   9   5   9       22.41       26.61      1.70 o
  10   5   9       27.41       31.50      1.91 o
 -14   6   9       17.96       17.79      2.10 o
 -13   6   9        0.59        0.07      1.41 o
 -12   6   9        8.35        7.74      1.66 o
 -11   6   9       57.77       63.77      2.93 o
 -10   6   9      243.14      254.93      6.08 o
  -9   6   9        6.93        8.37      1.45 o
  -8   6   9       38.08       36.03      1.92 o
  -7   6   9        2.17        2.34      1.18 o
  -6   6   9       17.55       19.94      1.54 o
  -5   6   9       39.86       47.90      2.08 o
  -4   6   9       57.98       59.17      3.08 o
  -3   6   9        1.58        1.87      0.90 o
  -2   6   9       60.05       60.58      2.03 o
  -1   6   9        0.12        1.99      0.78 o
   0   6   9        1.10        0.50      1.37 o
   1   6   9        0.77        0.57      0.67 o
   2   6   9       22.62       23.36      2.75 o
   3   6   9       18.20       15.62      2.44 o
   4   6   9       14.91       12.85      2.43 o
   5   6   9       57.25       52.21      3.77 o
   6   6   9       89.59       87.30      4.60 o
   7   6   9        6.20        2.35      1.90 o
   8   6   9        8.42        8.80      2.27 o
   9   6   9        1.78        2.19      0.93 o
  10   6   9       95.96       99.62      3.36 o
 -13   7   9        7.00        5.88      1.60 o
 -12   7   9        8.34        9.26      1.70 o
 -11   7   9       22.21       23.33      2.06 o
 -10   7   9       12.43       13.66      1.73 o
  -9   7   9       13.16       11.89      1.64 o
  -8   7   9        0.61        2.37      1.45 o
  -7   7   9        7.25        6.79      1.34 o
  -6   7   9       19.76       20.63      2.00 o
  -5   7   9      254.89      240.44      4.56 o
  -4   7   9       68.09       68.56      2.62 o
  -3   7   9      110.72      109.08      2.38 o
  -2   7   9       21.57       20.87      1.12 o
  -1   7   9        6.53        6.28      0.76 o
   0   7   9       16.28       17.77      0.95 o
   1   7   9       76.56       76.26      2.25 o
   2   7   9      342.79      346.24     11.03 o
   3   7   9      320.00      315.86     10.38 o
   4   7   9       12.57       14.01      2.56 o
   5   7   9        0.60        1.34      1.84 o
   6   7   9       12.80       13.70      2.65 o
   7   7   9       14.69       16.80      2.76 o
   8   7   9       17.95       18.76      2.97 o
   9   7   9       10.03        7.60      2.50 o
 -12   8   9       26.36       28.94      3.36 o
 -11   8   9        5.41        5.40      1.49 o
 -10   8   9       29.88       29.31      3.53 o
  -9   8   9      136.30      132.80      4.06 o
  -8   8   9        0.11        0.09      1.22 o
  -7   8   9        0.02        0.16      0.91 o
  -6   8   9       48.22       53.98      2.05 o
  -5   8   9       75.95       74.79      2.25 o
  -4   8   9      176.45      173.95      4.58 o
  -3   8   9        0.04       -0.80      0.96 o
  -2   8   9      170.46      168.47      4.29 o
  -1   8   9       17.25       16.03      1.41 o
   0   8   9      120.63      121.16      5.53 o
   1   8   9       98.33      101.40      2.80 o
   2   8   9       35.03       31.34      3.45 o
   3   8   9        6.60        3.76      2.26 o
   4   8   9        1.65        1.72      2.00 o
   5   8   9       97.31       94.62      5.13 o
   6   8   9        0.92        1.53      2.16 o
   7   8   9       45.07       46.61      3.93 o
   8   8   9      251.04      258.78      9.54 o
 -11   9   9       19.86       19.74      3.08 o
 -10   9   9        6.08        6.26      2.14 o
  -9   9   9       45.74       50.45      4.71 o
  -8   9   9        4.84        5.77      3.46 o
  -7   9   9        0.23        0.85      1.14 o
  -6   9   9        0.14        1.47      1.29 o
  -5   9   9       15.94       19.06      2.25 o
  -4   9   9        4.93        6.06      1.62 o
  -3   9   9       27.15       29.16      2.41 o
  -2   9   9        4.91        3.49      1.32 o
  -1   9   9        5.91        7.37      1.22 o
   0   9   9        0.58        0.19      0.92 o
   1   9   9      220.30      221.38      5.00 o
   2   9   9       13.74       19.13      3.15 o
   3   9   9       44.97       52.11      4.22 o
   4   9   9        0.96        0.06      2.01 o
   5   9   9       62.12       59.03      4.36 o
   6   9   9        2.46        1.64      2.26 o
   7   9   9      107.92      100.07      5.58 o
 -10  10   9        0.14        0.17      1.39 o
  -9  10   9       27.11       29.19      2.34 o
  -8  10   9      161.10      160.87      8.89 o
  -7  10   9        7.07        5.71      1.92 o
  -6  10   9       33.07       31.39      2.97 o
  -5  10   9       10.63        7.14      1.83 o
  -4  10   9      111.47      112.44      4.74 o
  -3  10   9       14.65       11.96      1.90 o
  -2  10   9        0.30       -0.26      1.12 o
  -1  10   9        0.69        0.21      1.17 o
   0  10   9       22.61       21.90      1.90 o
   1  10   9       59.51       58.48      2.68 o
   2  10   9       46.03       39.24      2.10 o
  -8  11   9       55.55       63.16      3.01 o
  -7  11   9        6.74        7.73      2.09 o
  -6  11   9        9.37        7.21      1.97 o
  -5  11   9       32.40       27.05      2.77 o
  -4  11   9        4.80        4.33      1.69 o
  -3  11   9        0.07        1.11      1.40 o
  -2  11   9       71.73       69.32      3.49 o
  -1  11   9       30.40       26.88      2.28 o
   0  11   9       40.71       39.92      2.56 o
   1  11   9       90.91       97.33      3.75 o
   2  11   9       20.02       20.50      1.78 o
   3  11   9       38.21       42.33      3.88 o
   4  11   9       48.73       50.45      3.86 o
  -4  12   9        0.31       -1.37      1.37 o
  -3  12   9       53.63       53.82      3.38 o
  -2  12   9        1.38        0.94      1.44 o
  -1  12   9        0.47        0.84      1.41 o
   0  12   9        0.16        0.26      1.08 o
 -13   0  10        5.60        5.33      2.30 o
 -12   0  10       88.84       83.60      4.99 o
 -11   0  10       19.45       20.18      3.03 o
 -10   0  10        6.79        7.84      2.24 o
  -9   0  10        4.43        0.70      1.77 o
  -8   0  10       25.71       22.30      2.74 o
  -7   0  10       36.87       33.45      2.47 o
  -6   0  10      121.56      121.32      4.09 o
  -5   0  10        2.99        4.12      1.69 o
  -4   0  10        0.81        2.52      1.51 o
  -3   0  10       55.73       59.13      3.37 o
  -2   0  10        5.10        6.91      1.63 o
  -1   0  10       20.88       20.69      2.14 o
   0   0  10      140.35      149.32      5.29 o
   1   0  10        4.13        4.05      1.43 o
   2   0  10       78.43       69.48      3.32 o
   3   0  10       56.55       55.49      3.06 o
   4   0  10       79.63       75.49      3.57 o
   5   0  10      282.57      293.26      8.62 o
   6   0  10      106.70      106.11      4.38 o
   7   0  10        8.04        8.94      1.76 o
   8   0  10       30.30       31.11      2.69 o
   9   0  10      101.89      103.35      4.57 o
 -14   1  10        4.08        5.97      2.40 o
 -13   1  10        0.66       -0.27      1.98 o
 -12   1  10       85.40       88.96      3.62 o
 -11   1  10       16.85       17.76      2.02 o
 -10   1  10       44.05       44.01      4.02 o
  -9   1  10       21.38       20.28      2.79 o
  -8   1  10        3.50        3.49      1.36 o
  -7   1  10       13.11       12.64      1.43 o
  -6   1  10       77.53       75.41      2.29 o
  -5   1  10        4.66        6.28      1.14 o
  -4   1  10      118.99      113.54      3.41 o
  -3   1  10        1.88        3.31      1.08 o
  -2   1  10        2.25        2.85      0.99 o
  -1   1  10      116.96      115.00      3.21 o
   0   1  10      184.42      191.26      4.43 o
   1   1  10       41.16       39.01      1.86 o
   2   1  10       17.37       17.42      1.39 o
   3   1  10        3.27        1.26      0.89 o
   4   1  10       27.89       26.62      3.52 o
   5   1  10      157.74      153.49      3.81 o
   6   1  10       47.28       45.53      2.69 o
   7   1  10       19.87       18.63      2.03 o
   8   1  10       68.04       69.38      2.50 o
   9   1  10       12.74       10.84      1.59 o
 -14   2  10        5.82        2.61      1.63 o
 -13   2  10        8.10        7.32      2.34 o
 -12   2  10       65.49       67.75      3.26 o
 -11   2  10        2.40        2.48      1.46 o
 -10   2  10       15.64       15.79      1.88 o
  -9   2  10        0.70        0.05      1.24 o
  -8   2  10       52.53       50.54      5.32 o
  -7   2  10       53.36       52.58      2.30 o
  -6   2  10       28.54       30.32      1.80 o
  -5   2  10      151.95      146.23      3.54 o
  -4   2  10        0.60        0.39      0.94 o
  -3   2  10        6.91        6.45      1.17 o
  -2   2  10       47.27       53.11      2.21 o
  -1   2  10       22.85       20.38      1.52 o
   0   2  10      145.40      150.37      3.75 o
   1   2  10       17.99       16.41      1.34 o
   2   2  10       41.17       43.80      1.89 o
   3   2  10      156.24      155.14      4.48 o
   4   2  10      335.12      348.75      6.91 o
   5   2  10        2.77       -0.05      0.92 o
   6   2  10       52.67       49.66      2.05 o
   7   2  10       11.90       12.49      1.34 o
   8   2  10       11.71       13.62      1.39 o
   9   2  10       11.64       15.56      1.50 o
 -13   3  10       78.72       76.96      3.64 o
 -12   3  10       41.76       44.65      2.65 o
 -11   3  10        4.62        3.28      1.49 o
 -10   3  10        0.02        0.19      1.30 o
  -9   3  10        2.67        0.91      1.30 o
  -8   3  10        0.18        2.30      1.23 o
  -7   3  10      117.46      106.79      3.53 o
  -6   3  10       42.39       40.36      4.39 o
  -5   3  10      429.42      425.57      9.84 o
  -4   3  10       35.37       35.91      1.84 o
  -3   3  10        7.69        7.89      1.25 o
  -2   3  10        3.32        4.54      1.09 o
  -1   3  10       11.34       11.01      1.28 o
   0   3  10       59.85       59.04      2.20 o
   1   3  10       15.54       16.81      1.32 o
   2   3  10        5.98        5.22      1.01 o
   3   3  10        4.13        5.01      0.97 o
   4   3  10        5.26        4.94      0.98 o
   5   3  10        0.92       -0.01      0.85 o
   6   3  10       17.57       16.54      1.34 o
   7   3  10       39.79       37.38      1.83 o
   8   3  10       44.24       49.29      2.11 o
   9   3  10        0.01        1.86      1.04 o
 -13   4  10        6.24        5.87      2.26 o
 -12   4  10       39.86       40.20      3.48 o
 -11   4  10       84.95       89.85      3.47 o
 -10   4  10       34.52       34.34      2.52 o
  -9   4  10       10.46        9.97      1.67 o
  -8   4  10       30.01       28.25      2.56 o
  -7   4  10       41.38       38.64      2.50 o
  -6   4  10        0.07        2.19      1.20 o
  -5   4  10        0.31       -0.90      1.03 o
  -4   4  10        3.23        2.57      1.33 o
  -3   4  10        4.00        3.78      1.45 o
  -2   4  10       38.79       36.91      1.93 o
  -1   4  10       30.19       31.16      1.75 o
   0   4  10      151.22      153.48      3.77 o
   1   4  10        1.56       -0.58      0.78 o
   2   4  10       16.08       14.82      1.28 o
   3   4  10        0.10        1.57      0.81 o
   4   4  10       80.63       83.34      2.40 o
   5   4  10       12.16       13.83      2.43 o
   6   4  10       73.70       72.24      4.17 o
   7   4  10        0.35        0.01      0.84 o
   8   4  10       21.33       21.79      1.53 o
 -12   5  10      129.20      128.26      4.24 o
 -11   5  10        2.07       -1.30      1.30 o
 -10   5  10        6.76        4.77      1.47 o
  -9   5  10        0.05       -0.30      2.52 o
  -8   5  10       19.45       15.08      1.80 o
  -7   5  10       17.01       13.03      1.69 o
  -6   5  10       16.44       14.79      2.83 o
  -5   5  10       29.09       25.29      1.91 o
  -4   5  10       28.69       27.66      1.91 o
  -3   5  10        7.66        7.23      1.24 o
  -2   5  10        4.41        2.57      1.41 o
  -1   5  10       25.77       22.10      1.54 o
   0   5  10        9.09        9.30      1.12 o
   1   5  10       94.42      107.11      2.90 o
   2   5  10        2.40        0.25      1.70 o
   3   5  10       20.35       20.59      2.71 o
   4   5  10        2.02        1.45      1.80 o
   5   5  10       19.30       19.82      2.74 o
   6   5  10        7.04        7.06      2.17 o
   7   5  10        2.91        5.03      2.13 o
   8   5  10       91.94       84.16      4.79 o
 -12   6  10      112.13      111.02      3.93 o
 -11   6  10       90.29       94.66      3.59 o
 -10   6  10        1.37        1.29      1.60 o
  -9   6  10       53.16       48.11      3.60 o
  -8   6  10        0.28        0.02      1.43 o
  -7   6  10        9.17        9.96      1.58 o
  -6   6  10       10.36        8.89      1.52 o
  -5   6  10        0.05        0.07      1.09 o
  -4   6  10       68.05       65.76      2.66 o
  -3   6  10      232.13      224.33      5.28 o
  -2   6  10      372.33      373.97      7.64 o
  -1   6  10        3.26        3.11      1.03 o
   0   6  10        2.36        1.46      0.90 o
   1   6  10        1.83        2.56      0.85 o
   2   6  10       47.81       54.02      3.90 o
   3   6  10       24.24       24.01      3.02 o
   4   6  10        5.31        4.01      2.08 o
   5   6  10      192.97      186.56      7.37 o
   6   6  10        0.95       -1.78      1.78 o
   7   6  10        0.66        1.54      1.93 o
 -11   7  10        0.67        0.46      2.64 o
 -10   7  10       54.47       58.28      2.89 o
  -9   7  10       26.69       26.90      2.32 o
  -8   7  10       50.58       49.95      2.64 o
  -7   7  10        0.27       -0.35      1.16 o
  -6   7  10       72.00       77.78      3.11 o
  -5   7  10       20.78       16.93      2.97 o
  -4   7  10       10.08        8.42      1.38 o
  -3   7  10       16.92       19.56      1.69 o
  -2   7  10      186.63      193.00      4.75 o
  -1   7  10        0.89       -0.16      0.95 o
   0   7  10       22.75       23.43      1.52 o
   1   7  10        2.82        2.73      2.18 o
   2   7  10      160.89      177.37      7.34 o
   3   7  10       59.00       59.01      4.33 o
   4   7  10        3.40        1.64      2.00 o
   5   7  10       16.82       17.63      2.95 o
   6   7  10       77.38       78.70      4.89 o
  -9   8  10        6.04        4.99      1.53 o
  -8   8  10        0.09        1.32      1.39 o
  -7   8  10       75.96       76.40      3.01 o
  -6   8  10        4.90        4.64      1.78 o
  -5   8  10       11.80       10.89      1.94 o
  -4   8  10       26.67       25.85      3.05 o
  -3   8  10        6.28        9.09      1.41 o
  -2   8  10      118.09      121.04      4.32 o
  -1   8  10        2.11       -0.10      1.00 o
   0   8  10        7.10        6.97      1.10 o
   1   8  10       25.07       24.84      3.34 o
   2   8  10        9.54       10.47      2.69 o
   3   8  10       37.84       33.94      3.71 o
   4   8  10      150.54      153.87      6.87 o
   5   8  10       48.79       49.90      4.22 o
  -8   9  10       34.32       30.03      3.12 o
  -7   9  10       13.42       12.31      2.32 o
  -6   9  10        6.38        8.43      2.08 o
  -5   9  10       44.38       41.70      3.10 o
  -4   9  10       14.34       17.29      2.18 o
  -3   9  10        7.93        8.45      1.74 o
  -2   9  10        0.86        1.51      1.31 o
  -1   9  10       41.96       44.34      2.21 o
   0   9  10       29.79       32.46      1.91 o
   1   9  10      142.04      160.25      7.25 o
   2   9  10      141.97      152.16      7.05 o
   3   9  10       30.13       34.35      3.87 o
  -5  10  10        0.67        0.27      1.13 o
  -4  10  10        9.69        9.59      2.99 o
  -3  10  10        2.81        1.93      1.66 o
  -2  10  10        2.02        2.14      1.54 o
  -1  10  10        1.45        0.29      0.86 o
   0  10  10       26.93       32.10      2.26 o
 -11   1  11        4.95        4.04      1.61 o
 -10   1  11        1.62        2.20      1.48 o
  -9   1  11       13.47        9.86      1.73 o
  -8   1  11       14.27       15.14      1.82 o
  -7   1  11        0.11       -1.24      1.24 o
  -6   1  11        8.65        7.28      1.48 o
  -5   1  11       13.03       14.40      1.66 o
  -4   1  11      278.97      271.78      6.21 o
  -3   1  11       13.47       16.90      2.01 o
  -2   1  11       29.22       28.42      1.93 o
  -1   1  11        0.04       -0.23      1.03 o
   0   1  11        0.08        0.74      1.01 o
   1   1  11        0.16        1.23      1.20 o
   2   1  11        3.27        2.78      1.05 o
   3   1  11        7.15        5.95      1.16 o
   4   1  11       54.76       52.76      2.26 o
   5   1  11        0.04        1.40      1.03 o
   6   1  11        1.07        0.59      1.02 o
 -11   2  11       33.17       35.67      2.70 o
 -10   2  11       23.62       22.82      3.33 o
  -9   2  11        7.74        8.79      3.50 o
  -8   2  11       17.70       18.23      2.99 o
  -7   2  11      151.26      148.50     15.47 o
  -6   2  11      140.74      132.25      4.05 o
  -5   2  11       54.87       55.81      2.63 o
  -4   2  11        6.25        5.70      1.49 o
  -3   2  11       14.35       13.38      2.05 o
  -2   2  11        7.33        8.04      1.34 o
  -1   2  11        0.06       -0.49      0.97 o
   0   2  11       11.16        9.87      1.32 o
   1   2  11       14.25       12.55      2.66 o
   2   2  11       34.15       32.43      3.38 o
   3   2  11        6.31        7.93      1.38 o
   4   2  11       83.06       87.12      2.80 o
   5   2  11       30.40       30.08      1.82 o
   6   2  11       28.80       27.57      1.75 o
 -10   3  11       16.10       11.29      1.85 o
  -9   3  11       21.18       21.63      2.19 o
  -8   3  11       88.32       87.73      3.42 o
  -7   3  11       39.69       41.40      6.73 o
  -6   3  11       11.85       10.71      2.91 o
  -5   3  11       41.76       44.53      2.42 o
  -4   3  11       28.53       27.17      1.99 o
  -3   3  11       30.29       29.39      1.96 o
  -2   3  11        0.03       -0.77      0.99 o
  -1   3  11      118.05      119.45      3.45 o
   0   3  11       64.40       67.66      2.65 o
   1   3  11       55.87       55.42      2.24 o
   2   3  11       18.60       18.72      1.48 o
   3   3  11       42.79       45.47      4.37 o
   4   3  11        3.29        2.32      0.96 o
   5   3  11        0.07        1.90      1.05 o
 -10   4  11        6.87        8.28      1.81 o
  -9   4  11       58.89       59.95      3.04 o
  -8   4  11       13.36       11.83      2.08 o
  -7   4  11       23.30       22.20      2.05 o
  -6   4  11        0.10       -2.18      2.18 o
  -5   4  11       52.19       51.31      2.59 o
  -4   4  11        3.58        4.62      1.32 o
  -3   4  11       35.20       34.92      3.40 o
  -2   4  11       11.00        9.45      1.38 o
  -1   4  11        3.56        2.04      1.08 o
   0   4  11        0.90        2.09      1.20 o
   1   4  11       34.01       36.55      3.09 o
   2   4  11        2.54        3.60      1.00 o
   3   4  11        1.44        0.91      0.89 o
   4   4  11        0.01        2.78      1.87 o
   5   4  11        6.74        7.03      2.11 o
  -9   5  11       73.73       75.40      3.38 o
  -8   5  11       79.49       83.46      3.55 o
  -7   5  11        3.17        0.21      3.22 o
  -6   5  11       26.18       24.68      2.05 o
  -5   5  11       95.15       98.69      3.47 o
  -4   5  11        9.12       11.07      2.81 o
  -3   5  11       18.98       19.18      1.72 o
  -2   5  11        2.47        3.22      1.19 o
  -1   5  11       18.04       19.96      1.60 o
   0   5  11        9.22        9.25      1.23 o
   1   5  11       97.54       99.59      2.84 o
   2   5  11       20.58       21.05      2.93 o
   3   5  11       57.70       57.68      4.14 o
   4   5  11        4.70        6.09      2.16 o
  -8   6  11       17.63       18.65      2.59 o
  -7   6  11       62.61       67.03      3.08 o
  -6   6  11       41.13       40.15      3.43 o
  -5   6  11       15.70       12.08      1.69 o
  -4   6  11       43.98       47.53      6.04 o
  -3   6  11        4.20        3.87      1.68 o
  -2   6  11        0.45       -1.04      1.04 o
  -1   6  11       27.53       30.96      2.35 o
   0   6  11       34.91       37.75      2.54 o
   1   6  11        0.01        2.27      2.11 o
   2   6  11        0.14        2.31      2.00 o
   3   6  11        5.66        5.03      2.23 o
  -6   7  11       18.52       19.56      2.72 o
  -5   7  11        2.68        1.26      1.30 o
  -4   7  11      138.79      128.85      3.96 o
  -3   7  11       10.67        9.48      1.50 o
  -2   7  11      178.59      179.00      4.60 o
  -1   7  11       52.20       57.59      2.34 o
   0   7  11       33.14       28.82      3.56 o
   1   7  11       56.44       58.56      4.45 o
  -6   0  12       72.34       74.54      4.49 o
  -5   0  12      121.17      115.92      5.43 o
  -4   0  12        0.16       -0.52      1.77 o
  -3   0  12        8.88       10.26      2.18 o
  -2   0  12       16.05       16.53      2.42 o
  -1   0  12        0.16       -0.34      1.63 o
   0   0  12       57.22       64.96      3.68 o
   1   0  12       23.06       21.90      2.39 o
  -6   1  12        2.30        3.23      1.40 o
  -5   1  12       25.23       19.86      1.95 o
  -4   1  12       22.29       22.90      3.34 o
  -3   1  12       93.59       95.08      3.33 o
  -2   1  12        0.97        0.29      1.58 o
  -1   1  12       26.96       29.29      2.45 o
   0   1  12       10.08       10.30      1.46 o
   1   1  12       40.51       42.86      2.19 o
  -6   2  12       89.42       90.37      3.48 o
  -5   2  12        0.77       -1.79      1.91 o
  -4   2  12       85.84       82.98      4.22 o
  -3   2  12        0.12       -0.81      1.21 o
  -2   2  12       20.65       21.32      1.84 o
  -1   2  12       62.61       61.11      2.58 o
   0   2  12        2.16        1.59      1.19 o
  -4   3  12       67.28       63.79      2.86 o
  -3   3  12        1.20        1.62      1.51 o
  -2   3  12        1.14        1.09      1.18 o
  -1   3  12        0.56        0.01      1.14 o
 
